# Supplementary material for: Crystal structure of poly[(μ3-thio­cyanato-κ3 N:S:S)(tri­methyl­phosphine sulfide-κS)copper(I)]
Source: Acta Crystallogr Sect E Struct Rep Online. 2014 Oct 4;70(Pt 11):281–5. doi: 10.1107/S1600536814021412 (PMC4257289; doi:10.1107/S1600536814021412)
Supplement: Supplementary file 1 [file e-70-00281-sup1.cif]

##############################################################################
#                                                                            #
# This CIF contains the data in a paper accepted for publication in          #
# Acta Crystallographica Section E. It conforms to the requirements of       #
# Notes for Authors for Acta Crystallographica Section E, and has been       #
# peer reviewed under the auspices of the IUCr Commission on Journals.       #
#                                                                            #
# Full details of the Crystallographic Information File format               #
# are given in the paper "The Crystallographic Information File (CIF):       #
# a New Standard Archive File for Crystallography" by S. R. Hall, F. H.      #
# Allen and I. D. Brown [Acta Cryst. (1991), A47, 655-685].                  #
#                                                                            #
# The current version of the core CIF dictionary is obtainable from          #
# ftp://ftp.iucr.org/pub/cif_core.dic.                                       #
#                                                                            #
# Software is freely available for graphical display of the structure(s)     #
# in this CIF. For information consult the CIF software page                 #
# http://www.iucr.org/resources/cif/software.                                #
#                                                                            #
# This file may be used for bona fide research purposes within the           #
# scientific community so long as proper attribution is given to the journal # 
# article from which it was obtained.                                        #
#                                                                            #
##############################################################################
data_I
_database_code_depnum_ccdc_archive 'CCDC 1026492'
_audit_creation_method     SHELXL-97
_journal_date_recd_electronic     2014-08-30
_journal_date_accepted     2014-09-26
_journal_name_full     'Acta Crystallographica, Section E'
_journal_year     2014
_journal_volume     70
_journal_issue     11
_journal_page_first     281
_journal_page_last     285
_journal_paper_category     GM
_journal_paper_doi     10.1107/S1600536814021412
_journal_coeditor_code     PK2530
_publ_contact_author_name     'Peter W. R. Corfield'
_publ_contact_author_address
;
Department of Chemistry
Fordham University
441 East Fordham Road
Bronx, NY 10458
USA
;
_publ_contact_author_email     pcorfield@fordham.edu
_publ_contact_author_fax     '01(718)8174432'
_publ_contact_author_phone     '01(718)8174454'
_publ_section_title
;
Crystal structure of
poly[(\m~3~-thiocyanato-\k^3^<i>N</i>:<i>S</i>:<i>S</i>)(trimethylphosphine
sulfide-\k<i>S</i>)copper(I)]
;
loop_
    _publ_author_name
    _publ_author_address
    'Corfield, Peter W. R.'
; Department of Chemistry
 Fordham University
 441 East Fordham Road
 Bronx, NY 10458
 USA
;
_publ_section_synopsis
;
The thiocyanate ions bind the CuII atoms covalently, forming infinite
--Cu---SCN---Cu-- chains parallel to the <i>a</i> axis. Two
crystallographically independent chains propagate in opposite directions, and
are held together in a ribbon arrangement by long bonds between Cu^I^ atoms
in the first chain and thiocyanate S atoms in the second.
;
_chemical_name_systematic
;
Poly[(\m~3~-thiocyanato-\k^3^<i>N</i>:<i>S</i>:<i>S</i>)(trimethylphosphine
sulfide-\k<i>S</i>)copper(I)]
;
_chemical_name_common     'trimethylposphinesulfidecopper(I) thiocyanate'
_chemical_formula_moiety     'C4 H9 Cu1 N1 P1 S2'
_chemical_formula_sum     'C4 H9 Cu1 N1 P1 S2'
_chemical_formula_iupac     '[Cu (N C S) (C3 H9 P S)]'
_chemical_formula_weight     229.75
_chemical_melting_point     ?
_symmetry_cell_setting     monoclinic
_symmetry_space_group_name_H-M     'P 21/c'
_symmetry_space_group_name_Hall     '-P 2ybc'
loop_
    _symmetry_equiv_pos_as_xyz
    'x, y, z'
    'x, -y+1/2, z+1/2'
    '-x, -y, -z'
    '-x, y-1/2, -z-1/2'
_cell_length_a     5.793(3)
_cell_length_b     14.091(3)
_cell_length_c     22.064(7)
_cell_angle_alpha     90.00
_cell_angle_beta     98.945(17)
_cell_angle_gamma     90.00
_cell_volume     1779.2(11)
_cell_formula_units_Z     8
_cell_measurement_reflns_used     19
_cell_measurement_theta_min     6.4
_cell_measurement_theta_max     41.0
_cell_measurement_temperature     298(2)
_exptl_crystal_description     'rod'
_exptl_crystal_colour     'colorless'
_exptl_crystal_size_max     .31
_exptl_crystal_size_mid     .059
_exptl_crystal_size_min     .049
_exptl_crystal_density_diffrn     1.715
_exptl_crystal_density_meas     1.709
_exptl_crystal_density_method     'flotation'
_exptl_crystal_F_000     928
_exptl_absorpt_coefficient_mu     8.73
_exptl_absorpt_correction_type     gaussian
_exptl_absorpt_process_details
;
(Busing & Levy, 1957)
;
_exptl_absorpt_correction_T_min     0.433
_exptl_absorpt_correction_T_max     0.704
_diffrn_ambient_temperature     298(2)
_diffrn_radiation_type     CuK\a
_diffrn_radiation_wavelength     1.5418
_diffrn_radiation_source     'sealed X-ray tube'
_diffrn_radiation_monochromator     'oriented graphite 200 reflection'
_diffrn_measurement_device_type     'Picker 4-circle'
_diffrn_measurement_method     '\q/2\q scans'
_diffrn_reflns_number     6315
_diffrn_reflns_av_R_equivalents     0.0580
_diffrn_reflns_av_sigmaI/netI     0.0713
_diffrn_reflns_theta_min     3.73
_diffrn_reflns_theta_max     63.31
_diffrn_reflns_theta_full     63.31
_diffrn_measured_fraction_theta_max     1.000
_diffrn_measured_fraction_theta_full     1.000
_diffrn_reflns_limit_h_min     0
_diffrn_reflns_limit_h_max     6
_diffrn_reflns_limit_k_min     -16
_diffrn_reflns_limit_k_max     16
_diffrn_reflns_limit_l_min     -25
_diffrn_reflns_limit_l_max     25
_diffrn_standards_number     6
_diffrn_standards_interval_count     400
_diffrn_standards_decay_%     0.6(4)
loop_
    _diffrn_standard_refln_index_h
    _diffrn_standard_refln_index_k
    _diffrn_standard_refln_index_l
    1 1 -1
    0 6 7
    1 0 0
    -1 1 1
    0 6 -7
    -1 0 0
_refine_special_details
;
Refinement of <i>F</i>^2^ against ALL reflections. The weighted <i>R</i>-factor
<i>wR</i> and goodness of fit <i>S</i> are based on <i>F</i>^2^, conventional
<i>R</i>-factors <i>R</i> are based on <i>F</i>, with <i>F</i> set to zero for
negative <i>F</i>^2^. The threshold expression of <i>F</i>^2^ >
\s(<i>F</i>^2^) is used only for calculating <i>R</i>-factors(gt) <i>etc</i>.
and is not relevant to the choice of reflections for refinement.
<i>R</i>-factors based on <i>F</i>^2^ are statistically about twice as large
as those based on <i>F</i>, and <i>R</i>-factors based on ALL data will be
even larger.
;
_reflns_number_total     2912
_reflns_number_gt     2144
_reflns_threshold_expression     I>2\s(I)
_refine_ls_structure_factor_coef     Fsqd
_refine_ls_matrix_type     full
_refine_ls_R_factor_all     0.0406
_refine_ls_R_factor_gt     0.0265
_refine_ls_wR_factor_gt     0.0649
_refine_ls_wR_factor_ref     0.0755
_refine_ls_goodness_of_fit_ref     0.787
_refine_ls_restrained_S_all     0.787
_refine_ls_number_reflns     2912
_refine_ls_number_parameters     174
_refine_ls_number_restraints     0
_refine_ls_hydrogen_treatment     constr
_refine_ls_weighting_scheme     calc
_refine_ls_weighting_details     'calc w=1/[\s^2^(Fo^2^)]'
_atom_sites_solution_hydrogens     geom
_atom_sites_solution_primary     direct
_atom_sites_solution_secondary     difmap
_refine_ls_shift/su_max     0.001
_refine_ls_shift/su_mean     0.000
_refine_diff_density_max     0.293
_refine_diff_density_min     -0.305
_refine_ls_extinction_method
;
SHELXL97 (Sheldrick, 2008)
;
_refine_ls_extinction_coef     0.00128(9)
_refine_ls_extinction_expression
                                  'Fc^*^=kFc[1+0.001xFc^2^\l^3^/sin(2\q)]^-1/4^'
loop_
    _atom_type_symbol
    _atom_type_description
    _atom_type_scat_dispersion_real
    _atom_type_scat_dispersion_imag
    _atom_type_scat_source
    'Cu' 'Cu' -1.9646 0.5888
                         'International Tables Vol C Tables 4.2.6.8 and 6.1.1.4'
    'S' 'S' 0.3331 0.5567
                         'International Tables Vol C Tables 4.2.6.8 and 6.1.1.4'
    'P' 'P' 0.2955 0.4335
                         'International Tables Vol C Tables 4.2.6.8 and 6.1.1.4'
    'N' 'N' 0.0311 0.0180
                         'International Tables Vol C Tables 4.2.6.8 and 6.1.1.4'
    'C' 'C' 0.0181 0.0091
                         'International Tables Vol C Tables 4.2.6.8 and 6.1.1.4'
    'H' 'H' 0.0000 0.0000
                         'International Tables Vol C Tables 4.2.6.8 and 6.1.1.4'
_computing_data_collection
;
Corfield (1972)
;
_computing_cell_refinement
;
Corfield (1972)
;
_computing_data_reduction
;
Data reduction followed procedures in Corfield <i>et al.</i> (1973) with
 <i>p</i> =
0.06,
with programs written by Corfield and by Graeme Gainsford
;
_computing_structure_solution
;
local superposition program (Corfield, 1972)
;
_computing_structure_refinement
;
SHELXL97 (Sheldrick, 2008)
;
_computing_molecular_graphics
;
ORTEPIII (Burnett & Johnson, 1996)
;
_computing_publication_material
;
SHELXL97 (Sheldrick, 2008)
;
loop_
    _atom_site_type_symbol
    _atom_site_label
    _atom_site_fract_x
    _atom_site_fract_y
    _atom_site_fract_z
    _atom_site_U_iso_or_equiv
    _atom_site_adp_type
    _atom_site_calc_flag
    _atom_site_refinement_flags
    _atom_site_occupancy
    _atom_site_symmetry_multiplicity
    _atom_site_disorder_assembly
    _atom_site_disorder_group
    Cu Cu1 0.03939(9) 0.30233(4) 0.41293(3) 0.04640(17) Uani d . 1 1 . .
    Cu Cu2A -0.2710(4) 0.3110(2) 0.25554(15) 0.0484(5) Uani d P 0.647(6) 1 . 1
    Cu Cu2B -0.2599(8) 0.3379(3) 0.2721(2) 0.0484(5) Uani d P 0.353(6) 1 . 2
    S S1 -0.17677(15) 0.43301(6) 0.37964(4) 0.0432(2) Uani d . 1 1 . .
    S S2 -0.11907(16) 0.39160(7) 0.18567(4) 0.0524(3) Uani d . 1 1 . .
    P P1 0.05098(15) 0.53894(6) 0.37911(4) 0.0356(2) Uani d . 1 1 . .
    P P2 -0.38568(14) 0.45343(6) 0.13294(4) 0.0326(2) Uani d . 1 1 . .
    S S3 -0.18043(14) 0.20640(6) 0.46933(4) 0.0440(2) Uani d . 1 1 . .
    S S4 0.01342(14) 0.21297(6) 0.30788(4) 0.0372(2) Uani d . 1 1 . .
    N N3 0.3696(5) 0.2829(2) 0.44265(13) 0.0448(7) Uani d . 1 1 . .
    C C3 0.5556(5) 0.2523(2) 0.45340(14) 0.0326(7) Uani d . 1 1 . .
    N N4 0.4265(5) 0.2852(2) 0.27391(14) 0.0488(8) Uani d . 1 1 . .
    C C4 0.2553(5) 0.2565(2) 0.28759(14) 0.0341(7) Uani d . 1 1 . .
    C C11 -0.1011(7) 0.6494(3) 0.3727(2) 0.0656(12) Uani d . 1 1 . .
    H H11A 0.0079 0.7001 0.3705 0.098 Uiso calc R 1 1 . .
    H H11B -0.1773 0.6582 0.4080 0.098 Uiso calc R 1 1 . .
    H H11C -0.2157 0.6492 0.3363 0.098 Uiso calc R 1 1 . .
    C C12 0.2638(7) 0.5438(3) 0.44721(16) 0.0566(11) Uani d . 1 1 . .
    H H12A 0.3472 0.4847 0.4523 0.085 Uiso calc R 1 1 . .
    H H12B 0.1868 0.5547 0.4821 0.085 Uiso calc R 1 1 . .
    H H12C 0.3716 0.5945 0.4438 0.085 Uiso calc R 1 1 . .
    C C13 0.2128(7) 0.5328(3) 0.31678(16) 0.0555(10) Uani d . 1 1 . .
    H H13A 0.1069 0.5336 0.2787 0.083 Uiso calc R 1 1 . .
    H H13B 0.3024 0.4752 0.3197 0.083 Uiso calc R 1 1 . .
    H H13C 0.3162 0.5863 0.3184 0.083 Uiso calc R 1 1 . .
    C C21 -0.5941(7) 0.3702(3) 0.09550(17) 0.0572(11) Uani d . 1 1 . .
    H H21A -0.7119 0.4035 0.0681 0.086 Uiso calc R 1 1 . .
    H H21B -0.6657 0.3369 0.1257 0.086 Uiso calc R 1 1 . .
    H H21C -0.5165 0.3257 0.0726 0.086 Uiso calc R 1 1 . .
    C C22 -0.2800(6) 0.5203(2) 0.07406(15) 0.0443(8) Uani d . 1 1 . .
    H H22A -0.4071 0.5546 0.0507 0.066 Uiso calc R 1 1 . .
    H H22B -0.2131 0.4780 0.0474 0.066 Uiso calc R 1 1 . .
    H H22C -0.1630 0.5643 0.0924 0.066 Uiso calc R 1 1 . .
    C C23 -0.5452(7) 0.5329(3) 0.17392(18) 0.0563(10) Uani d . 1 1 . .
    H H23A -0.4407 0.5795 0.1947 0.084 Uiso calc R 1 1 . .
    H H23B -0.6165 0.4979 0.2034 0.084 Uiso calc R 1 1 . .
    H H23C -0.6642 0.5639 0.1457 0.084 Uiso calc R 1 1 . .
loop_
    _atom_site_aniso_label
    _atom_site_aniso_U_11
    _atom_site_aniso_U_22
    _atom_site_aniso_U_33
    _atom_site_aniso_U_12
    _atom_site_aniso_U_13
    _atom_site_aniso_U_23
    Cu1 0.0311(3) 0.0459(3) 0.0631(4) 0.0036(2) 0.0102(2) 0.0118(3)
    Cu2A 0.0351(4) 0.0514(13) 0.0613(13) 0.0032(7) 0.0154(7) 0.0154(8)
    Cu2B 0.0351(4) 0.0514(13) 0.0613(13) 0.0032(7) 0.0154(7) 0.0154(8)
    S1 0.0335(5) 0.0360(5) 0.0598(6) 0.0020(4) 0.0066(4) 0.0080(4)
    S2 0.0374(5) 0.0667(7) 0.0550(6) 0.0076(4) 0.0128(4) 0.0239(5)
    P1 0.0355(5) 0.0327(4) 0.0385(5) 0.0027(4) 0.0053(4) 0.0023(4)
    P2 0.0317(4) 0.0317(4) 0.0356(4) -0.0027(3) 0.0088(3) -0.0013(3)
    S3 0.0317(5) 0.0437(5) 0.0581(5) 0.0036(4) 0.0117(4) 0.0168(4)
    S4 0.0306(4) 0.0380(4) 0.0429(5) -0.0009(3) 0.0058(3) 0.0048(4)
    N3 0.0340(17) 0.0473(18) 0.0534(18) -0.0045(14) 0.0075(14) 0.0049(14)
    C3 0.0264(17) 0.0344(17) 0.0371(17) -0.0046(14) 0.0053(13) 0.0029(14)
    N4 0.0347(17) 0.0549(19) 0.0571(19) 0.0040(14) 0.0083(14) 0.0100(15)
    C4 0.0294(17) 0.0348(18) 0.0373(18) 0.0035(14) 0.0031(14) 0.0017(14)
    C11 0.066(3) 0.035(2) 0.097(3) 0.0106(19) 0.015(2) 0.009(2)
    C12 0.058(3) 0.068(3) 0.041(2) -0.007(2) -0.0039(18) -0.0054(19)
    C13 0.052(2) 0.072(3) 0.043(2) -0.005(2) 0.0114(17) 0.0016(19)
    C21 0.056(2) 0.060(3) 0.056(2) -0.024(2) 0.0123(19) -0.015(2)
    C22 0.051(2) 0.041(2) 0.0412(19) -0.0013(17) 0.0092(16) 0.0050(16)
    C23 0.055(2) 0.052(2) 0.065(3) 0.0013(19) 0.020(2) -0.011(2)
_geom_special_details
;
All e.s.d.'s (except the e.s.d. in the dihedral angle between two l.s. planes)
are estimated using the full covariance matrix. The cell e.s.d.'s are taken
into account individually in the estimation of e.s.d.'s in distances, angles
and torsion angles; correlations between e.s.d.'s in cell parameters are only
used when they are defined by crystal symmetry. An approximate (isotropic)
treatment of cell e.s.d.'s is used for estimating e.s.d.'s involving l.s.
planes.
;
loop_
    _geom_bond_atom_site_label_1
    _geom_bond_atom_site_label_2
    _geom_bond_site_symmetry_2
    _geom_bond_distance
    _geom_bond_publ_flag
    Cu1 N3 . 1.943(3) y
    Cu1 S1 . 2.2830(11) y
    Cu1 S3 . 2.3431(11) y
    Cu1 S4 . 2.6214(12) n
    Cu1 Cu2B . 3.351(5) n
    Cu1 Cu2A . 3.656(3) n
    Cu2A N4 1_455 1.894(4) y
    Cu2A S2 . 2.206(3) y
    Cu2A S4 . 2.316(3) y
    Cu2B N4 1_455 1.969(6) y
    Cu2B S2 . 2.315(5) y
    Cu2B S4 . 2.416(5) y
    Cu2B S1 . 2.702(5) n
    S1 P1 . 1.9935(13) y
    S2 P2 . 1.9848(14) y
    P1 C13 . 1.783(4) ?
    P1 C11 . 1.783(4) ?
    P1 C12 . 1.791(3) ?
    P2 C23 . 1.784(4) ?
    P2 C22 . 1.788(3) ?
    P2 C21 . 1.790(3) ?
    S3 C3 1_455 1.648(3) ?
    S4 C4 . 1.654(3) ?
    N3 C3 . 1.150(4) ?
    N4 C4 . 1.154(4) ?
    C11 H11A . 0.9600 ?
    C11 H11B . 0.9600 ?
    C11 H11C . 0.9600 ?
    C12 H12A . 0.9600 ?
    C12 H12B . 0.9600 ?
    C12 H12C . 0.9600 ?
    C13 H13A . 0.9600 ?
    C13 H13B . 0.9600 ?
    C13 H13C . 0.9600 ?
    C21 H21A . 0.9600 ?
    C21 H21B . 0.9600 ?
    C21 H21C . 0.9600 ?
    C22 H22A . 0.9600 ?
    C22 H22B . 0.9600 ?
    C22 H22C . 0.9600 ?
    C23 H23A . 0.9600 ?
    C23 H23B . 0.9600 ?
    C23 H23C . 0.9600 ?
loop_
    _geom_angle_atom_site_label_1
    _geom_angle_atom_site_label_2
    _geom_angle_atom_site_label_3
    _geom_angle_site_symmetry_1
    _geom_angle_site_symmetry_3
    _geom_angle
    _geom_angle_publ_flag
    N3 Cu1 S1 . . 133.19(9) n
    N3 Cu1 S3 . . 109.10(9) n
    S1 Cu1 S3 . . 108.66(5) n
    N3 Cu1 S4 . . 98.56(9) n
    S1 Cu1 S4 . . 98.61(4) n
    S3 Cu1 S4 . . 103.37(4) n
    N4 Cu2A S2 1_455 . 137.01(15) n
    N4 Cu2A S4 1_455 . 112.91(14) ?
    S2 Cu2A S4 . . 108.98(10) ?
    N4 Cu2B S2 1_455 . 125.7(3) ?
    N4 Cu2B S4 1_455 . 106.2(2) ?
    S2 Cu2B S4 . . 102.14(18) ?
    N4 Cu2B S1 1_455 . 102.0(2) ?
    S2 Cu2B S1 . . 121.57(19) ?
    S4 Cu2B S1 . . 93.24(16) ?
    P1 S1 Cu1 . . 105.99(5) y
    P1 S1 Cu2B . . 113.21(11) ?
    Cu1 S1 Cu2B . . 84.04(11) ?
    P2 S2 Cu2A . . 106.09(8) y
    P2 S2 Cu2B . . 106.55(13) y
    C13 P1 C11 . . 107.1(2) ?
    C13 P1 C12 . . 105.85(18) ?
    C11 P1 C12 . . 107.5(2) ?
    C13 P1 S1 . . 113.33(14) ?
    C11 P1 S1 . . 109.55(15) ?
    C12 P1 S1 . . 113.18(14) ?
    C23 P2 C22 . . 107.47(18) ?
    C23 P2 C21 . . 106.22(19) ?
    C22 P2 C21 . . 107.02(17) ?
    C23 P2 S2 . . 113.29(14) ?
    C22 P2 S2 . . 109.52(12) ?
    C21 P2 S2 . . 112.98(15) ?
    C3 S3 Cu1 1_455 . 102.90(12) y
    C4 S4 Cu2B . . 100.44(16) y
    C4 S4 Cu2A . . 102.18(13) y
    C4 S4 Cu1 . . 97.27(12) ?
    Cu2B S4 Cu1 . . 83.30(12) ?
    Cu2A S4 Cu1 . . 95.33(10) ?
    C3 N3 Cu1 . . 164.6(3) y
    N3 C3 S3 . 1_655 178.8(3) ?
    C4 N4 Cu2A . 1_655 169.9(3) y
    C4 N4 Cu2B . 1_655 166.1(3) y
    Cu2A N4 Cu2B 1_655 1_655 15.43(11) ?
    N4 C4 S4 . . 178.6(3) ?
    P1 C11 H11A . . 109.5 ?
    P1 C11 H11B . . 109.5 ?
    H11A C11 H11B . . 109.5 ?
    P1 C11 H11C . . 109.5 ?
    H11A C11 H11C . . 109.5 ?
    H11B C11 H11C . . 109.5 ?
    P1 C12 H12A . . 109.5 ?
    P1 C12 H12B . . 109.5 ?
    H12A C12 H12B . . 109.5 ?
    P1 C12 H12C . . 109.5 ?
    H12A C12 H12C . . 109.5 ?
    H12B C12 H12C . . 109.5 ?
    P1 C13 H13A . . 109.5 ?
    P1 C13 H13B . . 109.5 ?
    H13A C13 H13B . . 109.5 ?
    P1 C13 H13C . . 109.5 ?
    H13A C13 H13C . . 109.5 ?
    H13B C13 H13C . . 109.5 ?
    P2 C21 H21A . . 109.5 ?
    P2 C21 H21B . . 109.5 ?
    H21A C21 H21B . . 109.5 ?
    P2 C21 H21C . . 109.5 ?
    H21A C21 H21C . . 109.5 ?
    H21B C21 H21C . . 109.5 ?
    P2 C22 H22A . . 109.5 ?
    P2 C22 H22B . . 109.5 ?
    H22A C22 H22B . . 109.5 ?
    P2 C22 H22C . . 109.5 ?
    H22A C22 H22C . . 109.5 ?
    H22B C22 H22C . . 109.5 ?
    P2 C23 H23A . . 109.5 ?
    P2 C23 H23B . . 109.5 ?
    H23A C23 H23B . . 109.5 ?
    P2 C23 H23C . . 109.5 ?
    H23A C23 H23C . . 109.5 ?
    H23B C23 H23C . . 109.5 ?
_iucr_refine_instructions_details
;
TITL CuPS.SCN Occupancy factors varied
CELL 1.5405 5.793 14.091 22.064 90. 98.945 90.
ZERR 8 .003 .003 .007 0.0 .017 0.0
LATT 1
SYMM x, 0.5-y, 0.5+z
SFAC Cu  S  P  N  C  H
UNIT  8 16  8  8 32 72
FMAP -2
L.S. 15
EADP Cu2 Cu2B
BOND $H
BIND Cu2 Cu2B
BIND Cu2B S1
BIND Cu1 Cu2A
BIND Cu1 Cu2B
ACTA
WGHT    0.000000
EXTI    0.001279
FVAR       1.12852   0.64724
CU1   1    0.039386    0.302330    0.412926    11.00000    0.03114    0.04585 =
         0.06312    0.01178    0.01020    0.00364
PART 1
CU2   1   -0.271046    0.310977    0.255545    21.00000    0.03510    0.05137 =
         0.06129    0.01542    0.01539    0.00316
PART 2
CU2B  1   -0.259866    0.337864    0.272129   -21.00000    0.03510    0.05137 =
         0.06129    0.01542    0.01539    0.00316
PART 0
S1    2   -0.176775    0.433009    0.379639    11.00000    0.03354    0.03602 =
         0.05981    0.00796    0.00660    0.00199
S2    2   -0.119075    0.391595    0.185670    11.00000    0.03735    0.06670 =
         0.05496    0.02388    0.01279    0.00760
P1    3    0.050979    0.538945    0.379108    11.00000    0.03553    0.03266 =
         0.03847    0.00229    0.00533    0.00266
P2    3   -0.385678    0.453434    0.132936    11.00000    0.03166    0.03172 =
         0.03559   -0.00127    0.00877   -0.00271
S3    2   -0.180430    0.206399    0.469327    11.00000    0.03169    0.04366 =
         0.05808    0.01682    0.01168    0.00361
S4    2    0.013421    0.212971    0.307877    11.00000    0.03064    0.03797 =
         0.04292    0.00478    0.00578   -0.00088
N3    4    0.369624    0.282865    0.442653    11.00000    0.03399    0.04732 =
         0.05338    0.00494    0.00750   -0.00455
C3    5    0.555551    0.252312    0.453397    11.00000    0.02639    0.03445 =
         0.03706    0.00291    0.00532   -0.00460
N4    4    0.426488    0.285205    0.273908    11.00000    0.03470    0.05488 =
         0.05707    0.00996    0.00826    0.00404
C4    5    0.255264    0.256503    0.287591    11.00000    0.02942    0.03481 =
         0.03734    0.00172    0.00311    0.00346
C11   5   -0.101055    0.649366    0.372738    11.00000    0.06552    0.03504 =
         0.09716    0.00931    0.01527    0.01063
AFIX 137
H11A  6    0.007907    0.700104    0.370518    11.00000   -1.50000
H11B  6   -0.177259    0.658219    0.407974    11.00000   -1.50000
H11C  6   -0.215687    0.649238    0.336291    11.00000   -1.50000
AFIX   0
C12   5    0.263841    0.543802    0.447214    11.00000    0.05751    0.06772 =
         0.04089   -0.00539   -0.00388   -0.00708
AFIX 137
H12A  6    0.347214    0.484743    0.452307    11.00000   -1.50000
H12B  6    0.186796    0.554727    0.482084    11.00000   -1.50000
H12C  6    0.371619    0.594542    0.443761    11.00000   -1.50000
AFIX   0
C13   5    0.212794    0.532792    0.316781    11.00000    0.05199    0.07246 =
         0.04322    0.00159    0.01142   -0.00520
AFIX 137
H13A  6    0.106919    0.533561    0.278713    11.00000   -1.50000
H13B  6    0.302420    0.475214    0.319689    11.00000   -1.50000
H13C  6    0.316178    0.586288    0.318380    11.00000   -1.50000
AFIX   0
C21   5   -0.594122    0.370221    0.095505    11.00000    0.05606    0.06040 =
         0.05638   -0.01544    0.01234   -0.02409
AFIX 137
H21A  6   -0.711945    0.403450    0.068136    11.00000   -1.50000
H21B  6   -0.665693    0.336907    0.125687    11.00000   -1.50000
H21C  6   -0.516504    0.325684    0.072619    11.00000   -1.50000
AFIX   0
C22   5   -0.279961    0.520328    0.074059    11.00000    0.05107    0.04128 =
         0.04123    0.00503    0.00924   -0.00128
AFIX 137
H22A  6   -0.407055    0.554561    0.050745    11.00000   -1.50000
H22B  6   -0.213054    0.478002    0.047442    11.00000   -1.50000
H22C  6   -0.163025    0.564328    0.092385    11.00000   -1.50000
AFIX   0
C23   5   -0.545169    0.532864    0.173917    11.00000    0.05532    0.05152 =
         0.06536   -0.01058    0.01980    0.00128
AFIX 137
H23A  6   -0.440688    0.579493    0.194673    11.00000   -1.50000
H23B  6   -0.616462    0.497898    0.203449    11.00000   -1.50000
H23C  6   -0.664169    0.563936    0.145676    11.00000   -1.50000
HKLF 4
REM  CuPS.SCN Occupancy factors varied
REM R1 =  0.0265 for   2144 Fo > 4sig(Fo)  and  0.0406 for all   2912 data
REM    174 parameters refined using      0 restraints
END
WGHT      0.0000      0.0000
REM Highest difference peak  0.293,  deepest hole -0.305,  1-sigma level  0.058
Q1    1  -0.4994  0.4833  0.1098  11.00000  0.05   -0.31
Q2    1   0.1109  0.2771  0.3882  11.00000  0.05   -0.30
Q3    1  -0.1255  0.4528  0.4129  11.00000  0.05    0.29
Q4    1  -0.1966  0.2954  0.4188  11.00000  0.05    0.29
Q5    1  -0.0243  0.2848  0.3823  11.00000  0.05   -0.28
Q6    1   0.3779  0.2546  0.4682  11.00000  0.05    0.26
Q7    1  -0.2023  0.3490  0.1608  11.00000  0.05    0.26
Q8    1  -0.1802  0.3624  0.3012  11.00000  0.05   -0.26
Q9    1  -0.0393  0.3286  0.2537  11.00000  0.05    0.25
Q10   1   0.2958  0.2967  0.4109  11.00000  0.05    0.25
Q11   1  -0.3495  0.5020  0.3899  11.00000  0.05    0.25
Q12   1  -0.0389  0.4061  0.2234  11.00000  0.05   -0.25
Q13   1   0.0464  0.3227  0.4520  11.00000  0.05    0.24
Q14   1  -0.2063  0.3569  0.2437  11.00000  0.05   -0.24
Q15   1   0.4927  0.3223  0.2701  11.00000  0.05    0.23
Q16   1  -0.0390  0.3390  0.4212  11.00000  0.05   -0.22
Q17   1   0.2241  0.2553  0.4576  11.00000  0.05    0.22
Q18   1   0.3606  0.3077  0.2890  11.00000  0.05    0.21
Q19   1   0.4039  0.2572  0.3007  11.00000  0.05    0.21
Q20   1  -0.0424  0.3344  0.1829  11.00000  0.05   -0.21
;
