# Supplementary material for: Crystal structure of poly[(μ3-thio­cyanato-κ3 N:S:S)(tri­methyl­phosphine sulfide-κS)copper(I)]
Source: Acta Crystallogr Sect E Struct Rep Online. 2014 Oct 4;70(Pt 11):281–5. doi: 10.1107/S1600536814021412 (PMC4257289; doi:10.1107/S1600536814021412)
Supplement: Supplementary file 2 [file e-70-00281-Isup2.hkl]

# 
# h,k,l, Fc-squared, Fo-squared, sigma(Fo-squared) and status flag 
# 
data_I
_shelx_title ' CuPS.SCN Occupancy factors varied' 
_shelx_refln_list_code          4 
_shelx_F_calc_maximum      237.82 
_exptl_crystal_F_000       928.00 
_reflns_d_resolution_high  0.8621 
 
loop_ 
 _symmetry_equiv_pos_as_xyz 
 'x, y, z' 
 'x, -y+1/2, z+1/2' 
 '-x, -y, -z' 
 '-x, y-1/2, -z-1/2' 
 
_cell_length_a     5.7930 
_cell_length_b    14.0910 
_cell_length_c    22.0640 
_cell_angle_alpha  90.000 
_cell_angle_beta   98.945 
_cell_angle_gamma  90.000 
 
_shelx_F_squared_multiplier     1.000 
 
loop_ 
 _refln_index_h 
 _refln_index_k 
 _refln_index_l 
 _refln_F_squared_calc 
 _refln_F_squared_meas 
 _refln_F_squared_sigma 
 _refln_observed_status 
   1   0   0    24619.37    23511.41   1179.57 o 
   2   0   0       14.33       12.80     12.25 o 
   3   0   0     2543.99     2380.11    132.42 o 
   4   0   0     1855.87     1952.95    120.00 o 
   5   0   0     2574.23     2704.10    168.26 o 
   6   0   0        7.71       30.94     38.55 o 
   1   1   0    12767.65    12929.89    651.15 o 
   2   1   0      954.64     1108.17     64.34 o 
   3   1   0     9675.07     9672.52    497.93 o 
   4   1   0     3428.70     3465.61    196.67 o 
   5   1   0     1093.66     1275.91     97.06 o 
   6   1   0     1303.00     1487.44    106.66 o 
   0   2   0     9106.23     9564.80    751.62 o 
   1   2   0     5689.46     5464.71    278.88 o 
   2   2   0     1826.35     1967.73    108.32 o 
   3   2   0     2588.35     2653.26    148.71 o 
   4   2   0     5237.06     5306.76    290.48 o 
   5   2   0      212.37      233.79     51.22 o 
   6   2   0       94.03      119.93     43.98 o 
   1   3   0    12005.00    12212.49    617.72 o 
   2   3   0     2358.57     2337.83    130.51 o 
   3   3   0     7007.25     7152.39    375.31 o 
   4   3   0      729.66      714.58     68.99 o 
   5   3   0      169.38      166.53     50.98 o 
   6   3   0     1023.08     1078.55     92.34 o 
   0   4   0    16270.36    16667.46   1311.25 o 
   1   4   0       20.46       39.89     15.78 o 
   2   4   0     1900.14     1853.67    105.77 o 
   3   4   0     2461.65     2491.95    144.54 o 
   4   4   0     1551.59     1545.75    107.20 o 
   5   4   0     1522.24     1611.36    119.93 o 
   6   4   0       67.63       86.62     41.23 o 
   1   5   0     2138.37     2239.44    122.99 o 
   2   5   0      567.33      607.78     47.28 o 
   3   5   0     5663.20     5877.84    315.98 o 
   4   5   0      643.98      717.93     69.83 o 
   5   5   0       85.67      104.14     49.56 o 
   6   5   0      780.57      661.15     62.08 o 
   0   6   0      370.53      373.73     46.86 o 
   1   6   0      202.50      195.97     24.75 o 
   2   6   0      268.11      284.95     34.03 o 
   3   6   0     1820.52     1858.22    120.16 o 
   4   6   0     2060.27     2068.90    140.53 o 
   5   6   0      276.25      265.10     55.16 o 
   6   6   0      236.19      219.68     36.14 o 
   1   7   0     6496.08     6570.74    344.00 o 
   2   7   0     2299.95     2159.86    127.95 o 
   3   7   0     2126.22     2078.20    131.67 o 
   4   7   0      134.40      175.94     49.64 o 
   5   7   0      160.25      143.27     47.92 o 
   0   8   0    19483.26    18834.68   1493.90 o 
   1   8   0     3626.99     3669.68    202.70 o 
   2   8   0       19.73        2.98     12.56 o 
   3   8   0      813.47      783.85     70.81 o 
   4   8   0      740.89      789.15     79.68 o 
   5   8   0      884.52      896.19     81.44 o 
   1   9   0     1121.69     1115.55     78.91 o 
   2   9   0       39.28       27.56     34.24 o 
   3   9   0     5239.17     5265.34    296.51 o 
   4   9   0     1257.98     1514.85    112.30 o 
   5   9   0     1091.22     1126.57     90.08 o 
   0  10   0      837.69      765.63     97.34 o 
   1  10   0     4072.33     4077.25    230.34 o 
   2  10   0      366.28      393.73     53.13 o 
   3  10   0      225.37      245.11     50.99 o 
   4  10   0      500.15      493.45     62.89 o 
   5  10   0        0.03        1.88     12.56 o 
   1  11   0        1.62        0.00     13.66 o 
   2  11   0      208.69      191.76     47.14 o 
   3  11   0      121.76      109.25     45.16 o 
   4  11   0       52.64       24.89     44.61 o 
   0  12   0     7906.58     8180.72    678.89 o 
   1  12   0     1603.67     1736.46    119.41 o 
   2  12   0     2138.99     2099.60    139.36 o 
   3  12   0      936.33      927.42     82.08 o 
   4  12   0        7.56        1.96     12.56 o 
   1  13   0      201.21      187.12     45.96 o 
   2  13   0       51.60       47.20     40.29 o 
   3  13   0      277.37      271.94     43.06 o 
   4  13   0      371.36      347.04     40.01 o 
   0  14   0        4.20        2.51     12.56 o 
   1  14   0      271.11      275.39     46.67 o 
   2  14   0        0.19        0.00     12.88 o 
   3  14   0      111.63       84.51     30.63 o 
   1  15   0      357.85      398.93     46.05 o 
   2  15   0      168.05      166.38     31.58 o 
   0  16   0       17.04        1.65     12.56 o 
   1  16   0       67.05       67.78     24.90 o 
  -6   1   1       69.87       68.80     44.14 o 
  -5   1   1      827.60      910.48     79.70 o 
  -4   1   1      160.57      190.88     38.88 o 
  -3   1   1      208.49      209.00     28.36 o 
  -2   1   1      562.02      599.43     40.30 o 
  -1   1   1    34667.36    33789.63   1695.39 o 
   0   1   1     1394.05     1490.72     76.76 o 
   1   1   1      960.35      872.98     48.64 o 
   2   1   1       24.43       36.28     15.08 o 
   3   1   1      456.47      386.71     36.41 o 
   4   1   1     2247.86     2240.82    136.06 o 
   5   1   1      744.59      780.51     73.70 o 
   6   1   1      325.32      354.33     51.47 o 
  -6   2   1       66.96       77.83     43.11 o 
  -5   2   1      174.09      184.91     54.91 o 
  -4   2   1       13.72       50.02     34.00 o 
  -3   2   1     1203.89     1179.27     77.08 o 
  -2   2   1     1370.60     1459.86     83.48 o 
  -1   2   1        6.30       19.24     12.17 o 
   0   2   1    21439.35    22739.30   1141.16 o 
   1   2   1      531.57      558.41     34.75 o 
   2   2   1     7452.03     7273.20    373.40 o 
   3   2   1     2308.88     2269.83    129.75 o 
   4   2   1      523.32      548.40     56.53 o 
   5   2   1       84.64       81.76     45.24 o 
   6   2   1      547.75      560.06     63.37 o 
  -6   3   1     1356.27     1437.03    108.80 o 
  -5   3   1      492.18      502.63     66.27 o 
  -4   3   1     1193.69     1237.97     93.64 o 
  -3   3   1        1.43       16.25     28.97 o 
  -2   3   1     6333.46     6568.11    339.76 o 
  -1   3   1     4375.30     4213.22    217.75 o 
   0   3   1      344.73      319.41     23.53 o 
   1   3   1     7655.15     7514.47    382.92 o 
   2   3   1      217.75      210.29     23.18 o 
   3   3   1    12741.04    12891.90    662.40 o 
   4   3   1      487.27      421.14     56.76 o 
   5   3   1     1062.61     1155.77     94.69 o 
   6   3   1       64.92       74.37     41.15 o 
  -6   4   1       17.87        3.93     12.56 o 
  -5   4   1      291.72      325.53     59.40 o 
  -4   4   1     5321.89     5668.64    312.55 o 
  -3   4   1     2995.06     3091.61    174.70 o 
  -2   4   1     4834.32     4863.48    256.18 o 
  -1   4   1     6534.22     6331.97    325.24 o 
   0   4   1     5886.09     5644.30    289.52 o 
   1   4   1    15245.22    16401.22    829.09 o 
   2   4   1    15850.37    15393.07    782.73 o 
   3   4   1      702.23      654.74     55.23 o 
   4   4   1     2644.43     2695.36    165.57 o 
   5   4   1     2522.68     2753.30    174.79 o 
   6   4   1     3351.82     3423.37    205.35 o 
  -6   5   1      754.32      646.31     60.89 o 
  -5   5   1       10.38        3.30     12.56 o 
  -4   5   1      437.02      480.11     59.50 o 
  -3   5   1       98.10      125.74     32.99 o 
  -2   5   1      141.31      149.49     27.89 o 
  -1   5   1      803.06      746.70     48.68 o 
   0   5   1     1506.09     1503.26     84.65 o 
   1   5   1     2276.41     2201.42    121.22 o 
   2   5   1    18406.37    17939.54    912.29 o 
   3   5   1    17906.98    17656.19    905.13 o 
   4   5   1       65.37       60.63     41.31 o 
   5   5   1      822.15      936.97     85.36 o 
   6   5   1       97.91      108.46     33.22 o 
  -6   6   1      126.68      115.39     32.68 o 
  -5   6   1        0.68        3.22     12.56 o 
  -4   6   1      543.03      499.33     64.86 o 
  -3   6   1     1797.77     1816.48    115.50 o 
  -2   6   1     4955.05     5291.17    281.42 o 
  -1   6   1     1569.83     1582.63     92.38 o 
   0   6   1       37.36       42.96     17.98 o 
   1   6   1     7460.66     7341.99    380.24 o 
   2   6   1       43.73       39.74     25.44 o 
   3   6   1      268.46      236.82     42.59 o 
   4   6   1        8.17        2.91     12.56 o 
   5   6   1       66.19       55.84     47.43 o 
   6   6   1     1167.14      981.45     75.47 o 
  -6   7   1        0.57        1.57     12.56 o 
  -5   7   1      247.46      208.12     51.15 o 
  -4   7   1       11.27        4.32     12.56 o 
  -3   7   1      124.76      129.68     39.43 o 
  -2   7   1      263.24      280.13     37.01 o 
  -1   7   1      389.12      344.73     34.75 o 
   0   7   1     1217.88     1263.64     77.81 o 
   1   7   1       85.35      117.65     25.68 o 
   2   7   1      823.46      832.74     62.88 o 
   3   7   1      747.27      809.09     69.38 o 
   4   7   1      393.42      407.58     59.10 o 
   5   7   1       86.41       94.71     45.08 o 
  -5   8   1       91.89       89.93     42.80 o 
  -4   8   1        4.52        3.06     12.56 o 
  -3   8   1      323.82      394.72     53.20 o 
  -2   8   1     2268.61     2100.08    130.26 o 
  -1   8   1     3491.88     3424.36    190.25 o 
   0   8   1      880.55      956.90     66.05 o 
   1   8   1      300.81      327.63     37.88 o 
   2   8   1      486.49      526.60     51.89 o 
   3   8   1      603.51      635.37     66.37 o 
   4   8   1      719.03      818.76     78.10 o 
   5   8   1      988.66     1081.24     89.10 o 
  -5   9   1        6.84        0.00     13.35 o 
  -4   9   1      174.16      193.94     50.82 o 
  -3   9   1     2392.67     2477.18    158.64 o 
  -2   9   1     2888.14     2993.47    176.45 o 
  -1   9   1     8185.95     8397.09    441.99 o 
   0   9   1     1601.21     1651.29    104.57 o 
   1   9   1      161.89      137.08     33.70 o 
   2   9   1      351.28      354.04     47.70 o 
   3   9   1       80.58       70.68     45.39 o 
   4   9   1      776.54      840.83     80.55 o 
   5   9   1        9.59        3.30     12.56 o 
  -5  10   1      757.92      710.32     62.08 o 
  -4  10   1     3697.37     3891.61    229.06 o 
  -3  10   1      291.38      275.01     52.25 o 
  -2  10   1      239.23      206.94     45.25 o 
  -1  10   1      236.10      205.92     40.85 o 
   0  10   1     3066.26     3195.50    184.93 o 
   1  10   1     2887.23     2919.47    171.93 o 
   2  10   1       11.42        3.69     12.56 o 
   3  10   1       16.74        2.91     12.56 o 
   4  10   1       30.45        4.00     12.56 o 
   5  10   1      197.16      181.79     33.31 o 
  -4  11   1       11.00        3.61     12.56 o 
  -3  11   1       81.76       63.53     43.19 o 
  -2  11   1      309.15      335.37     53.12 o 
  -1  11   1      125.62      123.63     41.24 o 
   0  11   1       96.07       96.52     39.74 o 
   1  11   1      832.80      795.11     72.78 o 
   2  11   1        2.04        2.83     12.56 o 
   3  11   1      615.65      636.46     67.55 o 
   4  11   1      152.79      118.30     39.51 o 
  -4  12   1        8.01        2.04     12.56 o 
  -3  12   1      439.20      551.63     60.76 o 
  -2  12   1     1212.91     1216.49     95.75 o 
  -1  12   1     1181.80     1303.90     97.16 o 
   0  12   1      156.76      159.06     44.77 o 
   1  12   1      176.35      172.97     45.48 o 
   2  12   1      275.97      248.68     52.80 o 
   3  12   1       74.78       58.12     39.50 o 
   4  12   1      150.63      143.36     33.23 o 
  -4  13   1      243.47      228.26     34.42 o 
  -3  13   1      281.94      251.20     42.51 o 
  -2  13   1        4.76        0.00     13.90 o 
  -1  13   1     1002.79      924.46     82.95 o 
   0  13   1        0.89        0.00      9.97 o 
   1  13   1      741.78      830.61     74.57 o 
   2  13   1     2667.51     2753.74    169.41 o 
   3  13   1      970.18      927.12     77.21 o 
  -3  14   1      173.64      151.61     34.64 o 
  -2  14   1       13.12        2.28     12.56 o 
  -1  14   1      120.41       94.80     39.27 o 
   0  14   1      475.77      558.43     59.82 o 
   1  14   1      159.92      145.16     40.92 o 
   2  14   1       10.20        2.28     12.56 o 
   3  14   1        0.86        0.00     11.31 o 
  -2  15   1      100.74       92.29     32.04 o 
  -1  15   1       82.04       67.23     31.96 o 
   0  15   1       37.70       24.03     34.71 o 
   1  15   1        1.83        2.04     12.56 o 
   2  15   1        0.24        1.81     12.56 o 
  -1  16   1       88.05       74.06     24.74 o 
   0  16   1       75.46       69.82     25.84 o 
   1  16   1       20.97        2.12     12.56 o 
  -6   0   2      168.29      142.41     43.60 o 
  -5   0   2      314.11      429.90     56.65 o 
  -4   0   2    20133.21    20200.70   1032.34 o 
  -3   0   2    16273.62    15452.51    786.26 o 
  -2   0   2     1748.70     1697.16     94.49 o 
  -1   0   2     2962.57     2822.29    144.94 o 
   0   0   2     5846.14     5807.99    292.31 o 
   1   0   2     3374.31     3303.38    169.57 o 
   2   0   2     1929.77     1649.02     91.35 o 
   3   0   2     4784.56     4798.80    254.68 o 
   4   0   2     3338.62     3258.25    185.92 o 
   5   0   2     5267.29     5244.74    296.55 o 
   6   0   2     3525.61     3665.98    216.40 o 
  -6   1   2       91.14      117.57     43.51 o 
  -5   1   2     3567.70     3864.19    226.29 o 
  -4   1   2    15171.54    15119.68    779.81 o 
  -3   1   2      401.34      457.80     40.88 o 
  -2   1   2     1271.30     1239.25     72.49 o 
  -1   1   2    16231.36    16012.01    805.55 o 
   0   1   2    16181.88    18158.16    894.94 o 
   1   1   2     1064.93     1047.60     57.66 o 
   2   1   2     3483.59     3354.63    176.58 o 
   3   1   2     3625.93     3599.81    194.96 o 
   4   1   2       24.61       25.05     31.25 o 
   5   1   2      199.31      233.55     51.06 o 
   6   1   2      870.13      885.66     80.34 o 
  -6   2   2      117.42      102.42     50.74 o 
  -5   2   2       90.67       67.78     65.50 o 
  -4   2   2     3437.15     3512.36    203.01 o 
  -3   2   2     3037.92     3015.73    168.02 o 
  -2   2   2      420.42      417.21     33.59 o 
  -1   2   2     2868.71     2655.20    138.72 o 
   0   2   2      348.36      352.56     23.08 o 
   1   2   2     1103.70     1011.18     57.23 o 
   2   2   2     6792.43     6353.23    327.46 o 
   3   2   2     1909.68     1868.43    110.24 o 
   4   2   2     1795.24     1829.30    116.89 o 
   5   2   2      526.08      564.78     65.17 o 
   6   2   2      385.56      422.61     56.12 o 
  -6   3   2       67.32       74.84     47.91 o 
  -5   3   2      480.11      534.14     68.86 o 
  -4   3   2     1233.26     1295.67     94.52 o 
  -3   3   2     2459.96     2387.10    138.98 o 
  -2   3   2     3360.80     3179.33    170.47 o 
  -1   3   2      251.49      204.20     20.76 o 
   0   3   2    37250.37    38865.63   1950.05 o 
   1   3   2    11442.91    11271.55    570.92 o 
   2   3   2    12307.10    11752.09    598.95 o 
   3   3   2     9123.04     8757.50    455.96 o 
   4   3   2     1251.39     1246.90     92.39 o 
   5   3   2       24.89        4.40     12.56 o 
   6   3   2      369.52      371.28     54.07 o 
  -6   4   2      861.86      964.82     82.70 o 
  -5   4   2     1376.25     1489.90    116.35 o 
  -4   4   2     1840.44     1909.64    126.28 o 
  -3   4   2     1286.78     1286.43     85.67 o 
  -2   4   2       66.29       65.50     20.42 o 
  -1   4   2     1652.29     1598.39     89.25 o 
   0   4   2     1854.90     1786.92     97.19 o 
   1   4   2     5372.81     5329.04    275.39 o 
   2   4   2     2218.64     2347.12    130.63 o 
   3   4   2      202.11      177.79     32.45 o 
   4   4   2       34.89       30.63     38.01 o 
   5   4   2      128.57      119.07     49.40 o 
   6   4   2      641.41      623.78     57.10 o 
  -6   5   2      833.82      918.62     79.63 o 
  -5   5   2      529.82      507.24     68.48 o 
  -4   5   2        0.62        4.00     12.56 o 
  -3   5   2     1005.04     1010.04     74.64 o 
  -2   5   2      629.49      577.93     44.77 o 
  -1   5   2     4094.85     3991.39    210.57 o 
   0   5   2      545.37      652.22     42.89 o 
   1   5   2     4042.95     4030.95    212.60 o 
   2   5   2      114.41      109.34     23.88 o 
   3   5   2     5467.28     5466.04    295.81 o 
   4   5   2        5.02        3.93     12.56 o 
   5   5   2      419.86      405.40     60.52 o 
   6   5   2      161.03      145.64     33.86 o 
  -6   6   2       13.00        2.04     12.56 o 
  -5   6   2        2.40        0.00     15.39 o 
  -4   6   2      179.37      218.69     50.67 o 
  -3   6   2        1.09        3.14     12.56 o 
  -2   6   2      535.10      522.14     44.75 o 
  -1   6   2     1300.65     1287.66     77.46 o 
   0   6   2      341.45      337.67     30.43 o 
   1   6   2     1700.08     1710.49     99.59 o 
   2   6   2     3990.69     3808.51    207.83 o 
   3   6   2       13.83        3.14     12.56 o 
   4   6   2      650.94      678.12     69.83 o 
   5   6   2       49.59       30.23     54.19 o 
   6   6   2      299.73      267.19     38.11 o 
  -6   7   2       78.02       59.14     27.25 o 
  -5   7   2      511.69      511.79     64.70 o 
  -4   7   2      593.25      668.12     71.47 o 
  -3   7   2     2346.46     2248.66    140.28 o 
  -2   7   2     1169.33     1111.50     76.26 o 
  -1   7   2     6571.61     6328.27    332.03 o 
   0   7   2       82.55       71.32     22.46 o 
   1   7   2       65.94       70.29     23.48 o 
   2   7   2      809.67      806.24     61.93 o 
   3   7   2      118.73      141.61     39.98 o 
   4   7   2       68.22       53.87     45.94 o 
   5   7   2     2108.62     2047.44    138.74 o 
  -5   8   2      470.37      442.26     58.25 o 
  -4   8   2     3246.43     3461.26    208.62 o 
  -3   8   2     5280.60     5245.13    293.23 o 
  -2   8   2     2882.45     3001.61    173.98 o 
  -1   8   2     3269.56     3227.37    180.22 o 
   0   8   2        1.76       28.19     39.81 o 
   1   8   2     1037.00     1152.04     77.33 o 
   2   8   2      129.74      100.85     33.70 o 
   3   8   2     1050.05     1006.66     83.44 o 
   4   8   2      416.55      440.22     60.75 o 
   5   8   2     1411.50     1459.10    104.24 o 
  -5   9   2     2390.80     2549.83    159.48 o 
  -4   9   2     1259.37     1338.22    104.66 o 
  -3   9   2      386.71      354.84     54.46 o 
  -2   9   2     1034.06      936.50     75.02 o 
  -1   9   2     7792.85     7865.26    415.72 o 
   0   9   2    11702.85    11767.08    609.89 o 
   1   9   2     3347.74     3404.48    193.12 o 
   2   9   2     2201.94     2110.10    133.03 o 
   3   9   2      648.73      683.94     68.81 o 
   4   9   2      606.85      578.97     65.74 o 
   5   9   2       56.57       85.21     35.26 o 
  -5  10   2        7.57        0.00     11.86 o 
  -4  10   2      115.35      108.39     44.85 o 
  -3  10   2      378.17      367.09     56.35 o 
  -2  10   2     2174.92     2170.95    139.32 o 
  -1  10   2       41.10       41.70     35.49 o 
   0  10   2        8.50        1.26     12.56 o 
   1  10   2      158.64      135.26     38.18 o 
   2  10   2      663.92      704.82     67.32 o 
   3  10   2        3.68        2.83     12.56 o 
   4  10   2       56.83       60.15     40.91 o 
   5  10   2      478.61      474.26     47.88 o 
  -4  11   2     1128.48     1156.79     91.81 o 
  -3  11   2     2318.11     2289.24    150.47 o 
  -2  11   2      876.34      805.70     76.40 o 
  -1  11   2      306.30      271.17     47.62 o 
   0  11   2       75.59       67.15     39.82 o 
   1  11   2      119.74       71.71     39.66 o 
   2  11   2     1565.30     1509.73    110.96 o 
   3  11   2      649.95      648.22     67.63 o 
   4  11   2        7.75        0.00     13.19 o 
  -4  12   2      342.44      343.59     45.58 o 
  -3  12   2     1954.53     2063.28    134.34 o 
  -2  12   2     1127.02     1144.13     92.19 o 
  -1  12   2      529.49      553.07     64.54 o 
   0  12   2      193.55      209.98     47.21 o 
   1  12   2     1340.66     1330.84    100.27 o 
   2  12   2      480.26      497.51     60.53 o 
   3  12   2      555.84      649.36     64.71 o 
   4  12   2      311.52      279.76     40.63 o 
  -4  13   2      179.69      158.61     29.93 o 
  -3  13   2        7.30        3.22     12.56 o 
  -2  13   2       36.70       26.62     47.43 o 
  -1  13   2      306.77      271.72     49.50 o 
   0  13   2      384.33      357.90     53.44 o 
   1  13   2     3365.25     3615.59    213.67 o 
   2  13   2      648.08      672.69     67.95 o 
   3  13   2       87.92       60.94     33.77 o 
  -3  14   2       23.14       18.30     32.82 o 
  -2  14   2       12.37        2.12     12.56 o 
  -1  14   2      762.48      797.80     71.82 o 
   0  14   2      173.26      162.21     42.58 o 
   1  14   2      905.56      914.77     76.72 o 
   2  14   2     2062.42     2064.97    132.82 o 
   3  14   2      575.65      542.64     52.53 o 
  -2  15   2        4.23        0.00     11.39 o 
  -1  15   2       45.91       57.48     31.88 o 
   0  15   2      845.27      884.11     70.97 o 
   1  15   2      115.33      118.52     33.38 o 
   2  15   2      204.72      192.17     34.25 o 
  -1  16   2      277.10      284.39     37.56 o 
   0  16   2       31.61       24.50     24.50 o 
   1  16   2       16.56        2.12     12.56 o 
  -6   1   3      122.50       90.95     43.36 o 
  -5   1   3     2502.24     2619.40    167.52 o 
  -4   1   3     8485.71     8713.62    461.77 o 
  -3   1   3      197.09      168.84     28.52 o 
  -2   1   3      405.40      453.70     33.59 o 
  -1   1   3     8275.01     8000.83    404.90 o 
   0   1   3       22.81       29.53      8.87 o 
   1   1   3     3285.38     3089.62    159.89 o 
   2   1   3     3565.82     3355.19    176.93 o 
   3   1   3      721.07      599.21     47.53 o 
   4   1   3      368.57      367.18     48.73 o 
   5   1   3     1108.47     1248.94     96.28 o 
   6   1   3       43.03       44.37     37.85 o 
  -6   2   3     1787.13     1938.61    134.30 o 
  -5   2   3     2837.02     3133.91    197.21 o 
  -4   2   3     1014.09     1072.77     83.05 o 
  -3   2   3      584.92      607.58     50.34 o 
  -2   2   3    11501.09    11739.20    597.41 o 
  -1   2   3      510.52      517.90     33.79 o 
   0   2   3      120.99      118.68     13.91 o 
   1   2   3       17.90       13.19     13.74 o 
   2   2   3     6530.53     6313.37    325.93 o 
   3   2   3     4082.36     3819.66    207.93 o 
   4   2   3       37.70       50.65     34.55 o 
   5   2   3      667.11      731.22     72.74 o 
   6   2   3        4.78        2.51     12.56 o 
  -6   3   3       19.98       31.72     57.01 o 
  -5   3   3     1083.85     1171.50     99.66 o 
  -4   3   3      156.80      192.84     45.17 o 
  -3   3   3     1876.26     1774.85    108.57 o 
  -2   3   3     1841.26     1869.30    105.41 o 
  -1   3   3     5758.66     5688.90    291.94 o 
   0   3   3      162.66      146.43     16.90 o 
   1   3   3    45473.71    45970.70   2307.56 o 
   2   3   3     1379.77     1297.74     77.73 o 
   3   3   3        0.17       48.60     33.21 o 
   4   3   3      728.90      789.75     69.14 o 
   5   3   3      328.56      333.10     56.34 o 
   6   3   3      372.77      373.80     53.05 o 
  -6   4   3       58.34       64.87     62.83 o 
  -5   4   3      123.48      131.56     54.43 o 
  -4   4   3       75.93       93.38     43.51 o 
  -3   4   3     7322.70     7484.18    394.69 o 
  -2   4   3    16163.12    15340.34    780.37 o 
  -1   4   3    24597.39    24635.27   1241.50 o 
   0   4   3      207.74      217.49     21.77 o 
   1   4   3     4606.72     4404.03    229.58 o 
   2   4   3    35915.57    35179.76   1773.43 o 
   3   4   3     4639.59     4625.62    251.67 o 
   4   4   3      619.18      643.49     64.72 o 
   5   4   3       45.31       36.36     45.23 o 
   6   4   3        4.55        2.83     12.56 o 
  -6   5   3      354.13      367.65     53.36 o 
  -5   5   3      339.11      377.27     63.89 o 
  -4   5   3      233.73      224.14     49.10 o 
  -3   5   3     2750.16     2876.77    166.06 o 
  -2   5   3      112.27      108.08     23.64 o 
  -1   5   3    10807.92    10428.63    532.79 o 
   0   5   3     1879.84     1866.12    103.59 o 
   1   5   3     3439.12     3219.88    172.42 o 
   2   5   3     6543.05     6588.20    344.89 o 
   3   5   3     1261.12     1224.75     86.50 o 
   4   5   3     3380.57     3541.45    210.31 o 
   5   5   3     2211.87     2229.24    151.46 o 
   6   5   3     1215.61      982.42     76.18 o 
  -6   6   3      479.10      443.89     47.80 o 
  -5   6   3      400.49      450.58     69.01 o 
  -4   6   3      121.44      149.86     49.40 o 
  -3   6   3     1004.79     1062.04     78.57 o 
  -2   6   3    31989.50    31882.40   1612.50 o 
  -1   6   3    11317.16    11019.80    564.41 o 
   0   6   3      951.01      873.85     56.81 o 
   1   6   3      169.81      106.45     23.65 o 
   2   6   3      608.33      639.34     51.29 o 
   3   6   3      553.81      568.50     55.91 o 
   4   6   3      173.19      186.48     51.61 o 
   5   6   3      849.25      826.36     80.02 o 
   6   6   3       94.17       79.25     26.47 o 
  -6   7   3      385.73      350.90     39.85 o 
  -5   7   3      549.69      520.01     65.73 o 
  -4   7   3      854.76      880.02     81.75 o 
  -3   7   3     2066.02     2023.60    129.37 o 
  -2   7   3      111.87      143.74     31.50 o 
  -1   7   3      211.12      242.55     32.21 o 
   0   7   3        1.00        1.96     12.56 o 
   1   7   3      180.87      195.78     29.23 o 
   2   7   3     3759.02     3758.66    208.62 o 
   3   7   3     4650.44     4723.11    264.07 o 
   4   7   3     3173.64     3178.79    196.41 o 
   5   7   3      307.84      319.74     52.25 o 
  -5   8   3      244.55      239.86     49.97 o 
  -4   8   3      198.83      233.23     53.89 o 
  -3   8   3     2179.18     1971.62    130.96 o 
  -2   8   3       22.96       21.12     37.85 o 
  -1   8   3     5418.08     5517.05    294.88 o 
   0   8   3     2964.46     2904.53    163.38 o 
   1   8   3     2272.53     2163.11    128.17 o 
   2   8   3     1938.27     1973.79    122.63 o 
   3   8   3     1733.18     1854.41    123.16 o 
   4   8   3     3310.61     3471.16    208.73 o 
   5   8   3      205.47      223.03     44.23 o 
  -5   9   3      435.08      463.62     56.91 o 
  -4   9   3      975.35     1052.68     89.56 o 
  -3   9   3      658.81      695.99     70.07 o 
  -2   9   3       30.92       52.53     35.73 o 
  -1   9   3     2139.73     2158.84    131.79 o 
   0   9   3     1248.83     1255.72     84.93 o 
   1   9   3     4184.63     4226.39    234.39 o 
   2   9   3      762.37      785.26     68.21 o 
   3   9   3      873.13      892.49     78.68 o 
   4   9   3       43.39       29.21     52.38 o 
   5   9   3     1121.63     1059.04     78.67 o 
  -5  10   3       23.76       20.26     36.12 o 
  -4  10   3      558.10      620.34     66.44 o 
  -3  10   3      630.71      624.05     67.86 o 
  -2  10   3       47.76       52.46     51.36 o 
  -1  10   3     1590.05     1552.03    105.63 o 
   0  10   3       16.38       22.69     40.67 o 
   1  10   3       74.52       80.58     37.46 o 
   2  10   3      101.33       85.29     40.53 o 
   3  10   3      225.71      229.71     50.28 o 
   4  10   3       14.57        3.77     12.56 o 
   5  10   3       60.05       36.60     24.90 o 
  -4  11   3        0.06        0.00     13.51 o 
  -3  11   3      132.51      126.30     46.26 o 
  -2  11   3       26.67        3.93     12.56 o 
  -1  11   3        3.76        2.59     12.56 o 
   0  11   3      105.98      116.87     40.84 o 
   1  11   3     2720.73     2748.71    166.36 o 
   2  11   3       98.93       77.75     43.04 o 
   3  11   3      369.01      366.46     54.70 o 
   4  11   3        0.17        2.28     12.56 o 
  -4  12   3       75.39       57.64     31.89 o 
  -3  12   3       61.14       47.59     40.68 o 
  -2  12   3      216.39      235.68     49.02 o 
  -1  12   3       25.72       31.25     55.60 o 
   0  12   3      535.70      566.53     62.50 o 
   1  12   3      410.30      428.50     56.43 o 
   2  12   3     2180.23     2312.98    148.21 o 
   3  12   3      203.81      215.33     44.86 o 
   4  12   3        2.91        1.81     12.56 o 
  -4  13   3     1005.41      970.93     69.37 o 
  -3  13   3      281.25      273.13     43.22 o 
  -2  13   3     1759.98     1646.79    116.30 o 
  -1  13   3     1723.53     1906.81    126.45 o 
   0  13   3      212.44      202.45     46.82 o 
   1  13   3      206.64      227.66     47.37 o 
   2  13   3      434.18      495.82     57.30 o 
   3  13   3        5.23        2.12     12.56 o 
  -3  14   3       89.60       57.88     27.49 o 
  -2  14   3      993.31      980.12     79.66 o 
  -1  14   3      177.62      195.60     42.81 o 
   0  14   3      625.59      615.10     62.04 o 
   1  14   3      123.18      107.13     39.19 o 
   2  14   3        0.19        0.00     12.56 o 
   3  14   3      289.07      255.00     35.36 o 
  -2  15   3      282.98      300.72     37.25 o 
  -1  15   3       14.95        2.91     12.56 o 
   0  15   3      128.39      102.66     34.25 o 
   1  15   3       23.92       19.95     35.65 o 
   2  15   3        4.16        0.00     10.99 o 
  -1  16   3     1555.97     1364.68     94.88 o 
   0  16   3      159.52      178.16     30.56 o 
  -6   0   4      818.58      850.80     75.61 o 
  -5   0   4     5782.56     6382.99    351.19 o 
  -4   0   4      119.33      153.32     40.29 o 
  -3   0   4      198.79      233.27     28.36 o 
  -2   0   4     8685.79     7963.92    406.58 o 
  -1   0   4     4679.85     4319.40    220.83 o 
   0   0   4     8058.60     7671.75    387.34 o 
   1   0   4    14783.27    14731.08    742.44 o 
   2   0   4    30977.24    30592.05   1540.10 o 
   3   0   4     1780.81     1709.56    102.53 o 
   4   0   4    10865.02    11174.93    584.17 o 
   5   0   4       13.56        4.00     12.56 o 
   6   0   4        7.12        0.00     18.61 o 
  -6   1   4       87.14       94.32     44.92 o 
  -5   1   4     1155.42     1324.60    107.39 o 
  -4   1   4     5528.06     5794.54    318.53 o 
  -3   1   4      101.75      108.23     26.71 o 
  -2   1   4      137.30      226.58     21.37 o 
  -1   1   4     1455.47     1395.29     75.52 o 
   0   1   4     4788.44     5279.56    268.79 o 
   1   1   4    18547.94    17716.70    892.17 o 
   2   1   4     2370.47     2186.31    119.86 o 
   3   1   4     3607.88     3596.55    196.68 o 
   4   1   4      208.01      215.02     43.44 o 
   5   1   4      593.98      670.47     69.35 o 
   6   1   4        1.69        2.36     12.56 o 
  -6   2   4      447.69      514.16     69.64 o 
  -5   2   4      513.80      555.25     75.31 o 
  -4   2   4     1630.10     1758.04    117.95 o 
  -3   2   4     1784.34     1774.59    106.90 o 
  -2   2   4     8262.35     8190.93    419.99 o 
  -1   2   4      184.58      183.38     18.94 o 
   0   2   4    39890.07    43918.13   2311.80 o 
   1   2   4     3114.25     3109.93    162.46 o 
   2   2   4     2335.97     2269.16    124.32 o 
   3   2   4       41.34       50.89     34.40 o 
   4   2   4      822.59      820.93     69.47 o 
   5   2   4      285.17      294.72     56.96 o 
   6   2   4       69.70       58.35     32.20 o 
  -6   3   4      692.86      766.09     78.03 o 
  -5   3   4      104.05       97.55     54.11 o 
  -4   3   4      163.99      193.79     44.77 o 
  -3   3   4      356.49      415.42     41.82 o 
  -2   3   4      969.56     1015.19     63.20 o 
  -1   3   4    20131.06    20136.21   1014.93 o 
   0   3   4       18.76       43.90     15.00 o 
   1   3   4     1849.78     1634.65     90.26 o 
   2   3   4     2145.19     2277.72    126.01 o 
   3   3   4      675.71      734.28     58.06 o 
   4   3   4        0.67       27.72     49.23 o 
   5   3   4       48.80       34.08     60.62 o 
   6   3   4      547.19      475.81     49.15 o 
  -6   4   4      280.10      271.08     53.82 o 
  -5   4   4      233.95      257.76     59.63 o 
  -4   4   4     1081.79     1030.66     84.01 o 
  -3   4   4     5213.31     5223.51    281.35 o 
  -2   4   4     1158.75     1092.13     69.85 o 
  -1   4   4     1074.55     1045.12     62.55 o 
   0   4   4       83.48      124.03     17.83 o 
   1   4   4       60.39       45.40     16.89 o 
   2   4   4       88.17       56.86     23.48 o 
   3   4   4       12.10       19.40     34.86 o 
   4   4   4       47.74       92.04     42.72 o 
   5   4   4      134.34      126.85     51.13 o 
   6   4   4        5.90        2.67     12.56 o 
  -6   5   4      293.21      274.40     49.98 o 
  -5   5   4      463.66      463.61     67.29 o 
  -4   5   4       36.46       51.04     43.50 o 
  -3   5   4      222.26      272.47     41.80 o 
  -2   5   4     1099.24     1012.71     68.00 o 
  -1   5   4     4705.76     4851.02    254.02 o 
   0   5   4       49.15       54.03     17.04 o 
   1   5   4    20528.51    21253.94   1074.96 o 
   2   5   4      559.98      498.98     42.47 o 
   3   5   4     1076.62     1118.36     80.00 o 
   4   5   4      213.94      236.23     49.18 o 
   5   5   4       70.38       66.05     44.84 o 
   6   5   4      521.47      436.59     44.59 o 
  -6   6   4       93.43       87.89     32.67 o 
  -5   6   4      262.59      297.15     59.00 o 
  -4   6   4       31.51       30.15     53.87 o 
  -3   6   4      617.03      618.40     59.77 o 
  -2   6   4     7094.15     6581.31    347.21 o 
  -1   6   4     3760.86     3518.45    189.87 o 
   0   6   4     1374.65     1211.47     73.93 o 
   1   6   4     1478.50     1516.88     90.50 o 
   2   6   4     2434.19     2404.84    138.68 o 
   3   6   4        4.44       22.77     40.75 o 
   4   6   4      438.14      457.46     60.29 o 
   5   6   4      466.59      509.06     61.86 o 
  -6   7   4      668.75      609.21     55.70 o 
  -5   7   4       44.79       69.89     47.51 o 
  -4   7   4        3.34        3.14     12.56 o 
  -3   7   4     8279.01     8194.42    437.59 o 
  -2   7   4      124.68      119.00     31.18 o 
  -1   7   4       98.05       79.09     24.19 o 
   0   7   4        9.78       15.63     22.61 o 
   1   7   4     2607.89     2527.25    143.77 o 
   2   7   4      337.02      361.13     42.36 o 
   3   7   4     1346.32     1390.61     99.97 o 
   4   7   4      560.08      592.34     67.30 o 
   5   7   4     1111.92     1173.36     93.69 o 
  -5   8   4     2111.95     2236.08    147.98 o 
  -4   8   4       21.01       31.80     56.93 o 
  -3   8   4      776.99      829.25     73.71 o 
  -2   8   4     3829.60     3806.78    213.81 o 
  -1   8   4     2300.22     2236.65    131.26 o 
   0   8   4      952.26      934.73     66.61 o 
   1   8   4       77.33       64.48     31.89 o 
   2   8   4      896.95      908.51     71.38 o 
   3   8   4      413.30      378.53     56.59 o 
   4   8   4     1457.30     1456.30    111.09 o 
   5   8   4        4.74        2.43     12.56 o 
  -5   9   4      511.38      498.46     58.18 o 
  -4   9   4      868.61      923.22     83.40 o 
  -3   9   4       83.55       78.85     43.67 o 
  -2   9   4       25.02        3.38     12.56 o 
  -1   9   4        8.04        2.91     12.56 o 
   0   9   4     1605.74     1566.68    101.49 o 
   1   9   4     4425.93     4554.31    251.35 o 
   2   9   4      164.41      180.28     41.71 o 
   3   9   4       84.14       78.93     43.82 o 
   4   9   4      907.78      955.35     81.99 o 
   5   9   4      534.99      492.87     49.62 o 
  -5  10   4        4.53        1.88     12.56 o 
  -4  10   4     1235.88     1185.34     94.58 o 
  -3  10   4      396.83      457.96     60.28 o 
  -2  10   4        8.39      104.43     55.44 o 
  -1  10   4        2.79        0.00     13.11 o 
   0  10   4     3661.31     3709.05    211.72 o 
   1  10   4      360.14      336.21     47.55 o 
   2  10   4     1128.55     1245.36     93.53 o 
   3  10   4        0.58        0.00     14.45 o 
   4  10   4       81.15       71.86     39.82 o 
  -4  11   4       56.84       44.76     38.17 o 
  -3  11   4        5.05        0.00     14.45 o 
  -2  11   4     1963.95     1949.25    130.79 o 
  -1  11   4       34.60       26.70     47.74 o 
   0  11   4     1363.82     1371.90     98.31 o 
   1  11   4     3085.37     3249.92    192.99 o 
   2  11   4        6.75        0.00     14.29 o 
   3  11   4      442.11      475.38     58.87 o 
   4  11   4      334.35      314.74     44.48 o 
  -4  12   4      184.90      204.41     37.24 o 
  -3  12   4     1588.08     1472.68    105.54 o 
  -2  12   4      367.29      337.61     53.44 o 
  -1  12   4       47.57       28.27     50.65 o 
   0  12   4     1283.74     1373.35    101.44 o 
   1  12   4      259.19      273.10     49.73 o 
   2  12   4     1157.71     1207.44     93.06 o 
   3  12   4      619.24      645.14     65.03 o 
   4  12   4      101.49       83.96     28.04 o 
  -4  13   4      104.36       89.70     25.29 o 
  -3  13   4       67.28       85.44     35.34 o 
  -2  13   4     1058.67      994.12     84.31 o 
  -1  13   4       49.03       48.22     41.78 o 
   0  13   4        3.37        1.57     12.56 o 
   1  13   4      428.43      501.62     58.87 o 
   2  13   4       64.09       70.52     39.11 o 
   3  13   4      141.86      132.90     34.88 o 
  -3  14   4       70.29       49.08     27.17 o 
  -2  14   4      591.78      666.20     62.44 o 
  -1  14   4        0.29        0.00     13.35 o 
   0  14   4       29.53        3.53     12.56 o 
   1  14   4        3.51        0.00     13.19 o 
   2  14   4      308.57      329.18     43.38 o 
   3  14   4      246.32      292.38     34.26 o 
  -2  15   4      555.38      499.19     49.78 o 
  -1  15   4      487.58      545.61     53.30 o 
   0  15   4      174.76      196.23     37.31 o 
   1  15   4        4.19        2.75     12.56 o 
   2  15   4      308.25      299.58     37.96 o 
  -1  16   4        4.18        2.04     12.56 o 
   0  16   4        3.77        0.00      7.46 o 
  -6   1   5      944.91     1075.05     93.34 o 
  -5   1   5     1669.17     1799.71    132.90 o 
  -4   1   5     1284.37     1357.43     96.50 o 
  -3   1   5      447.05      401.55     38.45 o 
  -2   1   5     5951.91     5930.25    305.88 o 
  -1   1   5    28272.36    27558.69   1384.52 o 
   0   1   5     7766.06     8483.39    430.11 o 
   1   1   5     8791.10     8532.42    433.59 o 
   2   1   5     3005.87     2980.45    160.15 o 
   3   1   5     2765.64     2761.43    155.97 o 
   4   1   5      759.88      786.11     67.81 o 
   5   1   5      893.96      969.62     83.09 o 
   6   1   5       15.02        2.91     12.56 o 
  -6   2   5     1575.21     1683.97    125.96 o 
  -5   2   5     3277.81     3419.63    215.29 o 
  -4   2   5      225.40      253.92     46.27 o 
  -3   2   5     4950.32     4940.89    264.39 o 
  -2   2   5     2177.67     2218.49    121.86 o 
  -1   2   5     1386.79     1368.35     75.68 o 
   0   2   5     1799.44     1772.99     95.19 o 
   1   2   5      331.79      409.95     29.65 o 
   2   2   5      495.07      425.29     34.84 o 
   3   2   5     1407.80     1515.29     95.07 o 
   4   2   5     6787.84     6968.87    376.68 o 
   5   2   5      171.24      170.38     48.07 o 
   6   2   5        0.02        2.04     12.56 o 
  -6   3   5     1388.31     1505.75    119.52 o 
  -5   3   5      322.17      364.84     64.04 o 
  -4   3   5        6.83       66.66     42.72 o 
  -3   3   5    10403.13    10494.60    544.06 o 
  -2   3   5    14146.84    13266.50    675.42 o 
  -1   3   5     8331.73     8805.08    448.66 o 
   0   3   5     6580.56     6399.30    327.73 o 
   1   3   5    13498.37    12827.24    650.49 o 
   2   3   5      136.42      198.51     25.06 o 
   3   3   5     1077.59     1172.59     79.14 o 
   4   3   5        7.21        2.83     12.56 o 
   5   3   5      389.79      418.89     59.42 o 
   6   3   5        0.31        0.00     11.86 o 
  -6   4   5     1207.40     1173.19     99.00 o 
  -5   4   5     1914.84     2010.41    144.02 o 
  -4   4   5     1959.49     2002.77    132.94 o 
  -3   4   5      251.86      323.42     40.07 o 
  -2   4   5    14168.94    14014.50    714.65 o 
  -1   4   5     5397.58     5430.63    281.54 o 
   0   4   5    22737.72    23321.71   1176.03 o 
   1   4   5     1183.41     1191.71     70.36 o 
   2   4   5     2030.68     2146.31    122.08 o 
   3   4   5     5850.36     5946.81    319.23 o 
   4   4   5     3985.41     4086.68    235.89 o 
   5   4   5     1441.13     1422.65    107.94 o 
   6   4   5        4.88        2.51     12.56 o 
  -6   5   5     2392.50     2565.82    165.75 o 
  -5   5   5      778.60      727.32     78.98 o 
  -4   5   5      891.12      957.73     82.62 o 
  -3   5   5    13554.87    13570.32    701.61 o 
  -2   5   5    10228.66    10019.38    516.98 o 
  -1   5   5     2884.82     2774.54    151.06 o 
   0   5   5     3859.07     3753.88    198.92 o 
   1   5   5    12574.42    12121.36    618.66 o 
   2   5   5     7207.09     7154.57    374.75 o 
   3   5   5      672.46      671.48     59.70 o 
   4   5   5     2976.71     3048.89    186.21 o 
   5   5   5     1654.20     1717.44    121.08 o 
  -6   6   5      589.45      529.67     55.13 o 
  -5   6   5     1382.11     1494.36    115.80 o 
  -4   6   5        1.91        4.24     12.56 o 
  -3   6   5        1.63        3.22     12.56 o 
  -2   6   5     2903.37     2940.64    165.34 o 
  -1   6   5     1161.84     1134.12     71.80 o 
   0   6   5     1359.25     1342.22     81.40 o 
   1   6   5     1238.10     1293.61     80.32 o 
   2   6   5     1410.58     1346.71     88.05 o 
   3   6   5     5820.45     5854.61    319.09 o 
   4   6   5     3599.26     3586.63    214.58 o 
   5   6   5      126.71      105.41     43.67 o 
  -6   7   5     2036.40     1648.34    110.56 o 
  -5   7   5      554.49      638.50     71.39 o 
  -4   7   5       92.08      117.49     48.61 o 
  -3   7   5      814.96      841.41     71.60 o 
  -2   7   5     1076.89      954.40     69.77 o 
  -1   7   5    19655.76    20051.44   1020.00 o 
   0   7   5    12595.78    12428.71    637.82 o 
   1   7   5     1217.79     1169.11     77.06 o 
   2   7   5      375.10      322.96     41.66 o 
   3   7   5       57.94       71.54     39.66 o 
   4   7   5     2717.39     2581.26    165.07 o 
   5   7   5     1195.96     1138.05     90.41 o 
  -5   8   5      455.54      488.86     60.53 o 
  -4   8   5     2129.30     2094.98    141.88 o 
  -3   8   5      258.08      203.42     48.32 o 
  -2   8   5      317.01      280.00     41.73 o 
  -1   8   5       15.45       20.57     36.43 o 
   0   8   5       58.02       66.12     27.41 o 
   1   8   5     5350.76     5360.64    289.37 o 
   2   8   5      180.48      201.81     40.06 o 
   3   8   5     3006.77     3077.15    187.02 o 
   4   8   5      792.20      824.57     77.17 o 
   5   8   5     1062.70      977.57     79.92 o 
  -5   9   5      410.24      432.07     55.10 o 
  -4   9   5      194.68      241.87     52.95 o 
  -3   9   5      178.86      208.40     48.23 o 
  -2   9   5      711.14      800.04     68.98 o 
  -1   9   5     1596.10     1588.87    103.36 o 
   0   9   5     1745.49     1621.98    104.12 o 
   1   9   5       15.59       21.91     39.18 o 
   2   9   5       19.12        0.00     13.51 o 
   3   9   5      470.99      506.38     61.55 o 
   4   9   5       13.73        0.00     14.21 o 
   5   9   5       10.62       18.85     33.53 o 
  -5  10   5      656.65      578.37     58.52 o 
  -4  10   5       43.51       62.19     42.33 o 
  -3  10   5        7.57        2.98     12.56 o 
  -2  10   5      628.53      717.26     68.34 o 
  -1  10   5      292.32      288.45     45.65 o 
   0  10   5       19.08       23.56     42.09 o 
   1  10   5       88.48      104.22     38.56 o 
   2  10   5      672.43      633.41     65.20 o 
   3  10   5      109.33      108.46     44.85 o 
   4  10   5      265.73      287.49     46.99 o 
  -4  11   5       73.73       44.29     37.77 o 
  -3  11   5       61.90       79.87     44.21 o 
  -2  11   5      778.04      787.73     73.79 o 
  -1  11   5     2863.28     3062.63    184.20 o 
   0  11   5        3.90        1.49     12.56 o 
   1  11   5      118.78      113.34     41.94 o 
   2  11   5     1061.27     1127.98     91.47 o 
   3  11   5      153.90      130.70     43.67 o 
   4  11   5      438.03      443.12     48.82 o 
  -4  12   5      180.51      175.26     34.80 o 
  -3  12   5      142.89      165.58     43.44 o 
  -2  12   5      250.01      279.85     50.99 o 
  -1  12   5        4.72        4.00     12.56 o 
   0  12   5      529.64      599.54     64.23 o 
   1  12   5       85.47      104.06     43.12 o 
   2  12   5        2.15        0.00     14.13 o 
   3  12   5        0.17        0.00     13.27 o 
   4  12   5        0.97        0.00     10.76 o 
  -4  13   5       47.44       41.86     23.25 o 
  -3  13   5      487.06      539.77     56.52 o 
  -2  13   5      265.53      337.38     50.28 o 
  -1  13   5      777.10      843.98     75.04 o 
   0  13   5      531.96      572.42     62.66 o 
   1  13   5     1036.77     1148.95     90.28 o 
   2  13   5      761.12      847.21     74.10 o 
   3  13   5        6.02        0.00     12.09 o 
  -3  14   5        1.64        0.00     11.23 o 
  -2  14   5      169.93      194.97     38.73 o 
  -1  14   5      154.61      152.86     40.14 o 
   0  14   5      116.58       92.99     38.56 o 
   1  14   5       56.74       51.36     34.95 o 
   2  14   5        1.41        2.04     12.56 o 
  -2  15   5      131.40      124.03     30.63 o 
  -1  15   5      632.00      638.23     59.77 o 
   0  15   5      526.50      530.88     53.54 o 
   1  15   5        1.77        0.00     11.62 o 
   2  15   5      606.45      542.42     49.32 o 
   0  16   5        0.42        0.86     12.56 o 
  -6   0   6     2416.43     2701.34    179.29 o 
  -5   0   6     1321.17     1566.44    114.99 o 
  -4   0   6     2993.97     3207.28    183.63 o 
  -3   0   6     4799.51     4815.48    255.77 o 
  -2   0   6      278.73      307.27     25.78 o 
  -1   0   6     1387.67     1471.29     80.27 o 
   0   0   6    13541.97    13378.35    674.88 o 
   1   0   6      375.60      494.10     33.90 o 
   2   0   6     2110.93     2048.29    114.51 o 
   3   0   6     6102.35     5843.39    310.46 o 
   4   0   6     4011.05     4131.77    234.27 o 
   5   0   6      117.55      151.19     46.26 o 
   6   0   6        0.38        2.43     12.56 o 
  -6   1   6      766.00      886.10     87.24 o 
  -5   1   6     1392.40     1523.77    114.78 o 
  -4   1   6      734.87      771.80     67.57 o 
  -3   1   6     5545.76     5234.02    277.46 o 
  -2   1   6     1609.17     1325.47     76.63 o 
  -1   1   6      442.83      532.53     34.47 o 
   0   1   6    26926.19    29805.63   1499.21 o 
   1   1   6       34.26       14.92     14.69 o 
   2   1   6     2017.12     1899.21    107.20 o 
   3   1   6    11107.63    10935.13    565.60 o 
   4   1   6      590.41      638.80     62.20 o 
   5   1   6      475.71      521.17     62.26 o 
   6   1   6      371.14      375.47     44.96 o 
  -6   2   6        2.13        3.38     12.56 o 
  -5   2   6      145.06      128.89     58.05 o 
  -4   2   6     4315.57     4459.78    251.61 o 
  -3   2   6    10814.09    10867.68    561.05 o 
  -2   2   6     2370.53     2378.93    130.14 o 
  -1   2   6     3605.81     3602.97    187.79 o 
   0   2   6    12291.66    12616.96    639.02 o 
   1   2   6      827.16      748.85     46.57 o 
   2   2   6     5301.18     5415.68    283.58 o 
   3   2   6      909.90      881.83     66.75 o 
   4   2   6      808.48      868.39     73.87 o 
   5   2   6      553.42      571.19     64.86 o 
   6   2   6     1274.41     1132.59     82.34 o 
  -6   3   6        3.15        4.55     12.56 o 
  -5   3   6       37.61       41.07     51.04 o 
  -4   3   6       22.91       30.94     38.48 o 
  -3   3   6     5250.89     5149.94    276.95 o 
  -2   3   6     4381.31     4275.33    226.17 o 
  -1   3   6     3867.22     3898.88    203.99 o 
   0   3   6    12911.35    13932.78    705.69 o 
   1   3   6      220.68      229.32     23.42 o 
   2   3   6      825.24      816.93     55.58 o 
   3   3   6     1939.50     1928.03    118.94 o 
   4   3   6      122.63      127.47     42.57 o 
   5   3   6      423.06      503.03     62.33 o 
   6   3   6     1313.93     1137.45     81.41 o 
  -6   4   6       58.01       53.72     45.78 o 
  -5   4   6       68.14       62.59     53.48 o 
  -4   4   6       44.12       49.71     42.33 o 
  -3   4   6     3338.26     3346.47    188.37 o 
  -2   4   6      905.47      870.62     59.46 o 
  -1   4   6      232.31      244.73     24.91 o 
   0   4   6      300.62      314.62     27.59 o 
   1   4   6     1279.57     1228.17     73.44 o 
   2   4   6     1547.30     1550.51     93.64 o 
   3   4   6     2691.66     2693.18    158.77 o 
   4   4   6      401.59      424.02     57.37 o 
   5   4   6      661.84      637.40     68.34 o 
   6   4   6        8.24        1.73     12.56 o 
  -6   5   6       47.59       49.79     33.92 o 
  -5   5   6       69.39       34.63     61.96 o 
  -4   5   6       91.93      110.03     45.55 o 
  -3   5   6     5749.16     5882.62    317.45 o 
  -2   5   6    11205.54    11254.76    579.26 o 
  -1   5   6     3610.62     3474.28    186.43 o 
   0   5   6     1371.70     1483.13     86.48 o 
   1   5   6      278.93      268.86     28.76 o 
   2   5   6     1685.41     1644.02    100.91 o 
   3   5   6      400.77      409.97     48.97 o 
   4   5   6      272.53      243.25     50.68 o 
   5   5   6      249.68      310.58     52.56 o 
  -6   6   6      120.08      116.88     32.99 o 
  -5   6   6      147.72      173.90     53.10 o 
  -4   6   6      846.43      901.81     81.51 o 
  -3   6   6     2291.52     2549.32    152.67 o 
  -2   6   6     1817.23     1688.64    103.40 o 
  -1   6   6      525.15      463.88     40.58 o 
   0   6   6     5246.12     5148.62    271.88 o 
   1   6   6     6798.65     6877.62    360.26 o 
   2   6   6      342.78      352.73     40.87 o 
   3   6   6        0.12        2.59     12.56 o 
   4   6   6      149.76      101.72     47.44 o 
   5   6   6       92.69      100.92     41.78 o 
  -6   7   6      929.99      805.09     67.31 o 
  -5   7   6       25.72        4.32     12.56 o 
  -4   7   6      231.10      210.39     51.69 o 
  -3   7   6      276.38      285.38     46.67 o 
  -2   7   6      294.23      323.05     40.78 o 
  -1   7   6     3623.63     3588.20    197.10 o 
   0   7   6     5047.86     4959.15    265.05 o 
   1   7   6       35.59       43.74     28.11 o 
   2   7   6      178.48      175.10     36.37 o 
   3   7   6     2092.65     2162.18    137.86 o 
   4   7   6      272.45      295.50     53.90 o 
   5   7   6       65.04       25.37     38.87 o 
  -5   8   6      327.92      318.26     55.17 o 
  -4   8   6       27.99       30.86     55.12 o 
  -3   8   6       64.87       59.06     40.21 o 
  -2   8   6       63.90       39.42     33.69 o 
  -1   8   6      864.87      849.85     64.62 o 
   0   8   6     5117.65     5171.93    279.14 o 
   1   8   6     5211.76     5239.53    284.65 o 
   2   8   6       30.05       46.33     45.31 o 
   3   8   6      542.97      538.94     62.19 o 
   4   8   6     1097.66     1020.01     85.65 o 
   5   8   6       54.39       54.89     30.31 o 
  -5   9   6        3.15        2.43     12.56 o 
  -4   9   6       27.30        4.24     12.56 o 
  -3   9   6     1711.80     1718.73    121.49 o 
  -2   9   6     2555.58     2538.85    154.31 o 
  -1   9   6      239.12      273.02     42.03 o 
   0   9   6     1552.19     1498.24     99.41 o 
   1   9   6      434.80      444.91     50.46 o 
   2   9   6      184.85      176.83     43.44 o 
   3   9   6      663.56      673.02     69.28 o 
   4   9   6      434.58      504.31     59.19 o 
   5   9   6       73.74       63.30     26.31 o 
  -5  10   6      166.13      202.59     34.41 o 
  -4  10   6     1240.31     1314.21    104.74 o 
  -3  10   6     5349.13     5789.99    323.47 o 
  -2  10   6      303.41      295.13     49.97 o 
  -1  10   6        1.48        2.51     12.56 o 
   0  10   6      723.44      706.21     64.58 o 
   1  10   6        9.68       53.79     51.98 o 
   2  10   6     1619.74     1644.80    115.39 o 
   3  10   6      116.07       62.52     42.57 o 
   4  10   6       66.92       52.70     35.89 o 
  -4  11   6        3.06        2.51     12.56 o 
  -3  11   6      781.44      777.04     73.79 o 
  -2  11   6      342.92      338.61     53.59 o 
  -1  11   6       11.83        2.67     12.56 o 
   0  11   6      858.31      873.59     75.45 o 
   1  11   6     2314.62     2289.08    147.95 o 
   2  11   6      483.82      524.08     61.47 o 
   3  11   6       54.19       58.43     39.74 o 
   4  11   6        0.90        1.96     12.56 o 
  -4  12   6       17.87       19.00     33.92 o 
  -3  12   6        2.48        0.00     13.51 o 
  -2  12   6        4.16        2.75     12.56 o 
  -1  12   6      249.03      277.10     50.52 o 
   0  12   6       46.73       32.35     40.29 o 
   1  12   6      672.74      739.48     70.54 o 
   2  12   6      797.86      812.32     73.40 o 
   3  12   6      696.44      737.23     70.24 o 
  -3  13   6       61.08       70.29     33.38 o 
  -2  13   6      502.87      556.59     59.75 o 
  -1  13   6        3.34        0.00     13.98 o 
   0  13   6      295.86      290.02     49.97 o 
   1  13   6      203.92      193.02     44.62 o 
   2  13   6       97.65       66.99     37.15 o 
   3  13   6      148.40      119.40     31.34 o 
  -3  14   6      149.35      113.43     30.09 o 
  -2  14   6        0.64        0.00     12.48 o 
  -1  14   6        8.93        0.00     13.11 o 
   0  14   6       33.44       24.19     43.35 o 
   1  14   6      487.12      585.99     57.00 o 
   2  14   6       80.21       42.88     29.14 o 
  -2  15   6       11.83       16.18     28.97 o 
  -1  15   6       62.55       40.92     39.50 o 
   0  15   6        1.51        0.00      8.40 o 
   1  15   6      429.12      446.58     45.52 o 
  -6   1   7      155.06      135.11     49.25 o 
  -5   1   7        4.34        3.22     12.56 o 
  -4   1   7     2833.26     2870.73    169.55 o 
  -3   1   7     1383.24     1385.44     85.78 o 
  -2   1   7     1826.34     1719.40     96.83 o 
  -1   1   7      244.55      249.10     22.40 o 
   0   1   7       59.39       79.48     16.10 o 
   1   1   7    14025.02    14062.63    712.36 o 
   2   1   7      703.75      677.98     49.11 o 
   3   1   7     6757.02     6663.24    353.51 o 
   4   1   7     1543.78     1614.01    111.28 o 
   5   1   7      602.49      690.15     69.35 o 
   6   1   7       84.64       59.92     31.42 o 
  -6   2   7      325.08      372.64     61.06 o 
  -5   2   7     1691.10     1959.24    136.06 o 
  -4   2   7     3934.33     4141.37    234.30 o 
  -3   2   7     3033.85     2893.81    163.24 o 
  -2   2   7      151.53      159.95     22.70 o 
  -1   2   7     1734.83     1771.72     97.53 o 
   0   2   7    13669.63    14139.54    716.11 o 
   1   2   7       95.98       99.05     17.75 o 
   2   2   7     7015.55     6846.92    356.23 o 
   3   2   7      253.06      293.55     40.70 o 
   4   2   7      938.59      916.64     80.74 o 
   5   2   7      847.48      860.18     81.43 o 
   6   2   7        8.24        2.43     12.56 o 
  -6   3   7      268.55      315.00     57.44 o 
  -5   3   7       10.97        4.79     12.56 o 
  -4   3   7     2056.38     2124.01    137.48 o 
  -3   3   7     2165.79     2084.06    124.11 o 
  -2   3   7       63.74       77.20     20.26 o 
  -1   3   7     5649.23     5161.76    268.08 o 
   0   3   7     5539.94     5822.72    300.94 o 
   1   3   7      275.20      285.63     27.35 o 
   2   3   7       35.05       61.41     22.54 o 
   3   3   7     4453.29     4382.89    242.08 o 
   4   3   7      657.27      735.38     70.15 o 
   5   3   7      100.99      108.70     45.00 o 
  -6   4   7      212.34      245.51     51.14 o 
  -5   4   7        0.16        0.00     15.78 o 
  -4   4   7     5307.41     5663.42    314.06 o 
  -3   4   7    11067.14    11400.58    591.66 o 
  -2   4   7      954.44     1047.95     67.65 o 
  -1   4   7    10805.78    10854.09    554.38 o 
   0   4   7    13946.06    13604.00    691.74 o 
   1   4   7     9446.16     8998.15    462.83 o 
   2   4   7     6015.04     6076.55    321.29 o 
   3   4   7       29.36        3.14     12.56 o 
   4   4   7     1248.09     1249.77     99.70 o 
   5   4   7       59.48       62.20     42.41 o 
  -6   5   7     1346.88     1117.97     86.52 o 
  -5   5   7      369.93      434.36     64.84 o 
  -4   5   7     1180.29     1255.39     96.77 o 
  -3   5   7     2250.76     2214.50    136.33 o 
  -2   5   7        6.36        1.73     12.56 o 
  -1   5   7     9126.26     8957.32    461.55 o 
   0   5   7     7533.16     7435.29    384.93 o 
   1   5   7     2893.75     3054.29    168.05 o 
   2   5   7       65.58       77.91     31.81 o 
   3   5   7     1110.15     1094.20     83.93 o 
   4   5   7      240.31      201.12     49.42 o 
   5   5   7      590.34      610.82     66.29 o 
  -6   6   7      801.49      681.71     60.12 o 
  -5   6   7     2442.02     2528.35    166.47 o 
  -4   6   7     1509.41     1608.47    116.86 o 
  -3   6   7       83.94      101.78     37.30 o 
  -2   6   7      427.00      391.03     43.00 o 
  -1   6   7     3034.99     2833.09    157.86 o 
   0   6   7    23516.72    23649.03   1198.58 o 
   1   6   7     3325.83     3184.74    176.33 o 
   2   6   7     2111.10     2057.52    124.52 o 
   3   6   7     1040.60      996.18     79.90 o 
   4   6   7       43.47       29.76     52.54 o 
   5   6   7        2.32        2.51     12.56 o 
  -6   7   7      183.71      147.77     29.46 o 
  -5   7   7     1138.83     1181.56     96.53 o 
  -4   7   7     3830.97     3753.26    223.25 o 
  -3   7   7      149.22      147.28     41.55 o 
  -2   7   7      589.68      571.97     53.01 o 
  -1   7   7     1105.37     1058.30     72.31 o 
   0   7   7      986.27      993.26     69.37 o 
   1   7   7     4247.65     4264.59    233.93 o 
   2   7   7      137.14      117.90     35.90 o 
   3   7   7     1845.84     1894.33    125.55 o 
   4   7   7      783.44      822.20     76.93 o 
   5   7   7      941.68      912.89     77.22 o 
  -5   8   7      628.20      672.85     66.84 o 
  -4   8   7      546.38      570.07     66.91 o 
  -3   8   7      747.66      703.70     68.51 o 
  -2   8   7      187.32      155.23     38.10 o 
  -1   8   7    13306.36    13321.17    688.25 o 
   0   8   7     1677.59     1644.75    104.98 o 
   1   8   7      446.80      465.06     49.13 o 
   2   8   7     3179.75     3328.58    194.50 o 
   3   8   7      243.99      255.65     50.75 o 
   4   8   7      706.16      744.36     71.97 o 
   5   8   7      342.30      316.34     39.22 o 
  -5   9   7        8.02        3.30     12.56 o 
  -4   9   7        3.28        0.00     14.68 o 
  -3   9   7      885.46      945.62     81.59 o 
  -2   9   7        6.05       28.11     50.17 o 
  -1   9   7      605.64      617.40     58.35 o 
   0   9   7      301.70      261.28     43.85 o 
   1   9   7     2277.48     2208.43    136.61 o 
   2   9   7      160.16      154.35     43.52 o 
   3   9   7      205.88      168.27     47.45 o 
   4   9   7       28.18        3.69     12.56 o 
  -5  10   7      520.98      515.59     51.43 o 
  -4  10   7      201.77      215.17     47.13 o 
  -3  10   7       16.23        2.91     12.56 o 
  -2  10   7      186.82      186.02     45.72 o 
  -1  10   7      267.63      263.13     46.12 o 
   0  10   7      492.11      518.54     56.76 o 
   1  10   7       21.70       25.91     46.33 o 
   2  10   7     1245.10     1110.52     88.51 o 
   3  10   7      162.63      191.74     47.13 o 
   4  10   7       30.28       22.54     40.44 o 
  -4  11   7     1391.03     1506.17    104.95 o 
  -3  11   7        0.06        0.00     14.29 o 
  -2  11   7      368.42      382.88     55.56 o 
  -1  11   7     1958.01     2140.07    137.73 o 
   0  11   7        1.34        2.67     12.56 o 
   1  11   7     1079.05     1092.22     88.48 o 
   2  11   7      264.01      262.97     49.97 o 
   3  11   7      277.99      268.25     47.06 o 
   4  11   7       80.90       79.40     29.06 o 
  -4  12   7      831.96      758.06     63.35 o 
  -3  12   7     1253.00     1344.30    101.05 o 
  -2  12   7        6.56        2.75     12.56 o 
  -1  12   7      116.91      105.80     43.75 o 
   0  12   7       13.07        0.00     10.05 o 
   1  12   7       84.16       75.79     41.94 o 
   2  12   7      194.27      181.07     44.54 o 
   3  12   7       39.03       39.73     33.85 o 
  -3  13   7      371.24      376.23     49.44 o 
  -2  13   7      476.19      547.12     58.64 o 
  -1  13   7       10.63        2.67     12.56 o 
   0  13   7      347.76      393.71     53.75 o 
   1  13   7        4.94        0.00     13.58 o 
   2  13   7     1127.14     1137.68     87.87 o 
   3  13   7      538.10      490.21     51.58 o 
  -3  14   7        1.85        0.00     10.84 o 
  -2  14   7      186.33      162.85     35.66 o 
  -1  14   7       61.77       41.23     35.18 o 
   0  14   7      971.39     1012.55     80.20 o 
   1  14   7       39.65       21.83     39.11 o 
   2  14   7      364.34      381.98     42.05 o 
  -2  15   7     1170.88     1095.77     78.94 o 
  -1  15   7      936.82      921.61     71.08 o 
   0  15   7        0.26        0.00      8.17 o 
   1  15   7        0.41        0.00     11.07 o 
  -6   0   8       35.03       61.49     41.85 o 
  -5   0   8     1136.42     1193.21     97.78 o 
  -4   0   8        0.51        3.14     12.56 o 
  -3   0   8     2026.88     2034.46    120.05 o 
  -2   0   8       30.16        0.00     14.92 o 
  -1   0   8      512.48      551.05     37.22 o 
   0   0   8        5.87       25.60     13.58 o 
   1   0   8     1632.37     1517.31     85.95 o 
   2   0   8    13692.96    12769.35    653.05 o 
   3   0   8     2676.10     2487.02    147.77 o 
   4   0   8      418.65      384.11     52.97 o 
   5   0   8      290.30      317.67     51.94 o 
  -6   1   8       45.78       33.53     41.93 o 
  -5   1   8      550.38      623.78     68.79 o 
  -4   1   8     6742.11     6808.23    366.10 o 
  -3   1   8     1713.17     1693.69    102.97 o 
  -2   1   8      233.10      226.63     25.62 o 
  -1   1   8    17226.57    16846.61   1327.49 o 
   0   1   8     7249.78     7790.94    398.99 o 
   1   1   8       41.07       26.23     15.94 o 
   2   1   8     2106.91     1952.81    112.61 o 
   3   1   8     6303.79     6271.60    335.54 o 
   4   1   8      170.28      167.94     44.07 o 
   5   1   8      556.61      546.59     62.11 o 
  -6   2   8       30.89       56.07     54.89 o 
  -5   2   8     1932.97     2102.23    143.55 o 
  -4   2   8       12.15       25.60     45.86 o 
  -3   2   8       14.49       19.55     24.26 o 
  -2   2   8     5822.96     5712.73    298.24 o 
  -1   2   8       96.99       87.66     19.17 o 
   0   2   8     3840.95     3982.58    209.06 o 
   1   2   8    12059.90    11864.30    604.43 o 
   2   2   8    13373.60    13251.77    678.28 o 
   3   2   8     4008.36     4032.95    225.21 o 
   4   2   8      466.13      433.83     58.80 o 
   5   2   8     2285.09     2426.77    155.68 o 
  -6   3   8     1056.63     1119.60     96.84 o 
  -5   3   8        6.57        4.63     12.56 o 
  -4   3   8     3731.12     3882.04    224.16 o 
  -3   3   8     1190.16     1166.46     80.20 o 
  -2   3   8     6137.10     6106.84    319.36 o 
  -1   3   8     1484.70     1428.03     82.58 o 
   0   3   8      245.84      246.94     24.60 o 
   1   3   8      369.74      318.48     30.50 o 
   2   3   8      910.53      936.62     64.32 o 
   3   3   8     2905.08     2912.11    169.74 o 
   4   3   8        3.93        2.83     12.56 o 
   5   3   8      128.11      105.41     43.67 o 
  -6   4   8       72.08       60.55     41.15 o 
  -5   4   8       29.12        4.71     12.56 o 
  -4   4   8     2020.16     2173.46    139.58 o 
  -3   4   8      142.72      155.53     34.09 o 
  -2   4   8      291.54      261.31     31.20 o 
  -1   4   8     4863.80     5019.08    263.41 o 
   0   4   8      224.53      293.50     29.08 o 
   1   4   8     1049.04     1133.07     71.54 o 
   2   4   8        1.58        1.88     12.56 o 
   3   4   8      290.87      254.98     43.22 o 
   4   4   8      732.48      753.12     73.38 o 
   5   4   8      738.97      698.51     70.40 o 
  -6   5   8      870.07      750.81     68.63 o 
  -5   5   8       31.09        4.55     12.56 o 
  -4   5   8      138.26      155.36     47.21 o 
  -3   5   8     3574.67     3514.86    200.41 o 
  -2   5   8      517.26      468.84     43.17 o 
  -1   5   8      622.42      604.15     45.79 o 
   0   5   8       38.62       55.13     21.28 o 
   1   5   8     2641.58     2576.64    144.99 o 
   2   5   8      448.00      445.51     45.36 o 
   3   5   8     1644.76     1557.15    107.53 o 
   4   5   8      116.35      129.91     47.67 o 
   5   5   8      590.43      526.77     60.47 o 
  -6   6   8       10.63        1.96     12.56 o 
  -5   6   8     1164.39     1201.91    101.41 o 
  -4   6   8      287.85      282.16     53.51 o 
  -3   6   8     1948.15     1926.68    124.12 o 
  -2   6   8      182.43      192.71     33.86 o 
  -1   6   8      562.78      542.14     45.54 o 
   0   6   8      457.36      497.24     43.09 o 
   1   6   8      333.61      333.32     38.90 o 
   2   6   8      296.81      290.35     41.18 o 
   3   6   8       28.62        3.85     12.56 o 
   4   6   8        9.61        2.98     12.56 o 
   5   6   8       92.42       89.53     37.07 o 
  -5   7   8      438.17      495.12     64.30 o 
  -4   7   8     1850.15     1990.26    134.38 o 
  -3   7   8     4316.49     4443.36    252.00 o 
  -2   7   8      395.15      379.41     45.27 o 
  -1   7   8     5760.07     5530.52    296.00 o 
   0   7   8     2449.18     2549.30    147.04 o 
   1   7   8     3020.12     3125.33    178.41 o 
   2   7   8        3.73        3.30     12.56 o 
   3   7   8       93.16      105.08     43.51 o 
   4   7   8      242.23      316.62     53.66 o 
   5   7   8       80.91       63.30     30.08 o 
  -5   8   8       11.95        0.00     13.82 o 
  -4   8   8        2.22        2.98     12.56 o 
  -3   8   8      201.97      232.06     48.31 o 
  -2   8   8      162.37      160.40     39.43 o 
  -1   8   8      235.19      225.73     38.18 o 
   0   8   8     5103.45     5231.76    284.13 o 
   1   8   8      107.32      118.13     35.97 o 
   2   8   8     4407.02     4341.18    246.32 o 
   3   8   8     1638.03     1724.12    119.33 o 
   4   8   8      461.66      453.56     57.30 o 
   5   8   8       34.42       19.63     24.50 o 
  -5   9   8       68.75       85.52     35.42 o 
  -4   9   8       72.82       80.42     44.61 o 
  -3   9   8      102.80      108.78     45.08 o 
  -2   9   8     4188.86     4212.42    239.92 o 
  -1   9   8     2543.81     2576.70    157.00 o 
   0   9   8      488.75      504.71     53.77 o 
   1   9   8       25.57        3.53     12.56 o 
   2   9   8     1833.82     1949.43    129.65 o 
   3   9   8     1982.43     2161.56    143.09 o 
   4   9   8      391.65      359.34     49.59 o 
  -5  10   8      161.71      157.58     32.13 o 
  -4  10   8      425.61      388.52     53.53 o 
  -3  10   8       20.89        4.08     12.56 o 
  -2  10   8      435.65      472.70     58.64 o 
  -1  10   8      147.73      154.82     43.36 o 
   0  10   8     4267.93     4377.15    247.73 o 
   1  10   8     5226.84     5461.13    303.18 o 
   2  10   8     2976.37     3075.64    187.70 o 
   3  10   8      635.76      693.59     68.34 o 
   4  10   8      345.10      270.19     42.99 o 
  -4  11   8     1249.86     1269.48     93.89 o 
  -3  11   8     1252.77     1304.92     97.65 o 
  -2  11   8      791.72      834.72     75.99 o 
  -1  11   8       25.38        3.93     12.56 o 
   0  11   8        0.20        0.00      9.97 o 
   1  11   8      645.59      711.60     69.28 o 
   2  11   8     3166.95     3211.73    194.59 o 
   3  11   8      272.71      232.65     44.24 o 
   4  11   8      255.18      226.06     34.49 o 
  -4  12   8      142.34      149.40     31.11 o 
  -3  12   8        8.17        2.51     12.56 o 
  -2  12   8      783.90      849.66     75.52 o 
  -1  12   8       23.00        2.83     12.56 o 
   0  12   8        0.06        0.00     10.05 o 
   1  12   8      913.74      964.01     80.50 o 
   2  12   8      232.83      228.23     45.33 o 
   3  12   8       28.35       24.42     30.47 o 
  -3  13   8      960.70      944.49     76.20 o 
  -2  13   8     1022.06      965.82     80.60 o 
  -1  13   8      342.27      365.41     51.79 o 
   0  13   8        2.37        0.00      9.74 o 
   1  13   8       74.55       54.27     36.91 o 
   2  13   8      387.70      388.74     47.24 o 
   3  13   8       57.22       52.62     24.97 o 
  -3  14   8     1484.44     1170.61     85.64 o 
  -2  14   8      277.04      247.44     40.23 o 
  -1  14   8        6.17        0.00     12.72 o 
   0  14   8       51.37       40.21     34.32 o 
   1  14   8      164.19      172.97     35.98 o 
   2  14   8      488.44      464.44     46.94 o 
  -1  15   8       86.15       92.05     28.04 o 
   0  15   8       81.34       81.68     30.71 o 
   1  15   8       16.56        1.49     12.56 o 
  -6   1   9      461.32      547.13     66.50 o 
  -5   1   9        7.05        4.24     12.56 o 
  -4   1   9        9.03       27.48     34.31 o 
  -3   1   9      480.90      470.26     43.56 o 
  -2   1   9     1805.62     1745.52    100.39 o 
  -1   1   9     8768.58     8444.05    432.39 o 
   0   1   9     6800.50     7272.03    374.42 o 
   1   1   9      715.74      810.26     52.74 o 
   2   1   9     2559.05     2570.72    145.31 o 
   3   1   9      249.52      251.82     39.83 o 
   4   1   9      431.90      412.96     55.57 o 
   5   1   9        4.07        2.67     12.56 o 
  -6   2   9        4.17        2.91     12.56 o 
  -5   2   9      113.16      100.77     47.91 o 
  -4   2   9      966.58     1029.00     80.99 o 
  -3   2   9      923.53      959.27     68.25 o 
  -2   2   9     7714.46     7318.51    379.73 o 
  -1   2   9    17271.75    16827.67    852.58 o 
   0   2   9      470.28      520.07     38.23 o 
   1   2   9      186.11      179.14     24.83 o 
   2   2   9      354.58      314.32     36.86 o 
   3   2   9       77.70       70.21     33.30 o 
   4   2   9      169.69      178.08     46.58 o 
   5   2   9       73.19       74.06     40.99 o 
  -6   3   9      207.34      256.50     48.71 o 
  -5   3   9     2641.77     2746.32    174.44 o 
  -4   3   9     6965.41     7148.73    387.69 o 
  -3   3   9      117.50      129.21     35.19 o 
  -2   3   9     1288.62     1309.15     81.43 o 
  -1   3   9      384.00      362.53     31.53 o 
   0   3   9     1374.94     1371.93     80.95 o 
   1   3   9      217.85      228.10     27.19 o 
   2   3   9     1201.75     1274.70     82.56 o 
   3   3   9       71.15       86.39     35.73 o 
   4   3   9     1613.29     1738.84    121.14 o 
   5   3   9     1629.34     1711.53    118.72 o 
  -6   4   9       45.78       40.52     35.10 o 
  -5   4   9     1546.07     1593.34    120.57 o 
  -4   4   9     1102.79     1035.42     88.49 o 
  -3   4   9     5058.33     4969.98    271.77 o 
  -2   4   9      856.80      814.02     58.57 o 
  -1   4   9      638.82      577.68     43.75 o 
   0   4   9     2204.69     2245.26    126.30 o 
   1   4   9       13.61       39.34     21.83 o 
   2   4   9     3994.89     3726.33    207.30 o 
   3   4   9      253.88      305.95     46.91 o 
   4   4   9      846.59      850.71     78.12 o 
   5   4   9     1040.95     1132.66     88.17 o 
  -6   5   9      422.70      348.71     45.99 o 
  -5   5   9     1160.39     1336.83    104.01 o 
  -4   5   9     6744.44     7014.78    385.04 o 
  -3   5   9     1611.48     1558.48    105.49 o 
  -2   5   9      445.59      391.75     40.88 o 
  -1   5   9      891.06      827.87     58.03 o 
   0   5   9      699.20      751.47     54.22 o 
   1   5   9      346.04      354.63     37.49 o 
   2   5   9       86.32       85.53     31.65 o 
   3   5   9       19.90        2.67     12.56 o 
   4   5   9      210.74      234.26     51.14 o 
   5   5   9      345.91      372.75     51.63 o 
  -6   6   9      336.22      296.69     41.10 o 
  -5   6   9        1.74        2.98     12.56 o 
  -4   6   9      306.41      283.50     53.82 o 
  -3   6   9      176.75      192.46     42.11 o 
  -2   6   9     2206.49     2207.27    131.90 o 
  -1   6   9     2828.58     2788.17    157.83 o 
   0   6   9     1229.87     1258.15     81.40 o 
   1   6   9     2410.29     2440.48    141.71 o 
   2   6   9       13.19        3.14     12.56 o 
   3   6   9      125.14      128.34     46.50 o 
   4   6   9       69.67       28.82     51.44 o 
   5   6   9        0.16        1.96     12.56 o 
  -5   7   9      704.82      764.05     72.60 o 
  -4   7   9      697.23      725.29     73.85 o 
  -3   7   9      117.62       99.98     41.39 o 
  -2   7   9        2.72       21.67     38.79 o 
  -1   7   9     1034.94     1029.35     73.38 o 
   0   7   9      422.92      374.10     43.08 o 
   1   7   9       69.33       88.27     32.67 o 
   2   7   9      629.55      600.98     59.77 o 
   3   7   9      175.41      152.39     46.35 o 
   4   7   9      128.87      150.33     45.71 o 
   5   7   9       42.00       20.89     25.99 o 
  -5   8   9      772.23      826.99     73.32 o 
  -4   8   9     1659.09     1729.64    122.57 o 
  -3   8   9      798.65      737.83     73.63 o 
  -2   8   9     1147.63     1130.66     84.96 o 
  -1   8   9      349.56      314.99     43.46 o 
   0   8   9     1149.93     1180.64     83.71 o 
   1   8   9       80.07       64.16     35.50 o 
   2   8   9      383.44      368.60     52.11 o 
   3   8   9      178.48      197.80     48.62 o 
   4   8   9      115.49      110.90     41.00 o 
  -5   9   9      150.65      115.86     32.68 o 
  -4   9   9       56.10       33.22     41.39 o 
  -3   9   9        7.19        0.00     14.53 o 
  -2   9   9       55.43       47.43     40.44 o 
  -1   9   9     2759.62     2902.79    172.72 o 
   0   9   9      340.68      322.36     48.09 o 
   1   9   9     1437.73     1547.16    106.45 o 
   2   9   9      578.19      575.70     63.45 o 
   3   9   9      191.89      179.11     47.05 o 
   4   9   9      272.60      277.52     43.92 o 
  -5  10   9       70.49       69.43     25.68 o 
  -4  10   9       17.06       25.68     45.94 o 
  -3  10   9       15.46       28.97     51.90 o 
  -2  10   9     1139.62     1146.39     93.92 o 
  -1  10   9      472.51      536.03     59.90 o 
   0  10   9      227.98      214.16     45.72 o 
   1  10   9      481.00      476.21     57.93 o 
   2  10   9      706.98      773.83     73.07 o 
   3  10   9     1709.57     1682.68    118.34 o 
   4  10   9      354.09      400.52     43.46 o 
  -4  11   9      242.22      220.38     40.15 o 
  -3  11   9      222.99      213.53     46.74 o 
  -2  11   9        0.54        2.83     12.56 o 
  -1  11   9      299.61      233.68     48.64 o 
   0  11   9        2.26        0.00      9.97 o 
   1  11   9      658.06      670.65     67.47 o 
   2  11   9     1573.24     1669.60    116.01 o 
   3  11   9       97.43       99.43     36.83 o 
  -4  12   9        7.99        2.43     12.56 o 
  -3  12   9       78.52       77.44     36.83 o 
  -2  12   9      732.04      806.14     72.76 o 
  -1  12   9      682.60      824.83     74.63 o 
   0  12   9      615.28      614.59     65.89 o 
   1  12   9      860.55      832.03     75.45 o 
   2  12   9      787.72      754.76     71.20 o 
   3  12   9        8.81        0.00     11.86 o 
  -3  13   9       65.83       53.95     29.92 o 
  -2  13   9       25.97       27.72     34.47 o 
  -1  13   9      295.00      253.80     49.03 o 
   0  13   9       29.78       25.44     45.62 o 
   1  13   9       71.17       65.65     36.36 o 
   2  13   9     1390.87     1360.79     96.45 o 
  -2  14   9      544.77      538.24     52.76 o 
  -1  14   9      685.28      700.43     64.89 o 
   0  14   9       44.61       32.35     32.28 o 
   1  14   9      174.74      173.92     34.56 o 
   2  14   9        4.05        1.65     12.56 o 
  -1  15   9       23.19        2.28     12.56 o 
   0  15   9        2.44        0.94     12.56 o 
  -6   0  10      202.05      124.67     46.82 o 
  -5   0  10      120.02       52.94     50.66 o 
  -4   0  10       71.24      101.78     37.70 o 
  -3   0  10      884.12      985.51     69.18 o 
  -2   0  10    45144.23    43675.22   2199.08 o 
  -1   0  10    56556.37    55676.58   2796.74 o 
   0   0  10      773.41      716.25     47.79 o 
   1   0  10      459.48      437.06     36.25 o 
   2   0  10        9.35        2.28     12.56 o 
   3   0  10     2675.80     2586.89    155.39 o 
   4   0  10      420.53      376.95     54.78 o 
   5   0  10      331.81      293.90     48.09 o 
  -6   1  10       54.61       46.18     39.27 o 
  -5   1  10     1635.10     1646.30    117.99 o 
  -4   1  10      152.19      183.96     42.42 o 
  -3   1  10     8731.29     8581.47    448.56 o 
  -2   1  10    12610.40    12529.25    640.81 o 
  -1   1  10      209.63      224.73     24.44 o 
   0   1  10      745.51      857.47     55.50 o 
   1   1  10     9176.72     8909.67    458.92 o 
   2   1  10     7990.33     8194.32    427.86 o 
   3   1  10     3480.78     3422.36    196.88 o 
   4   1  10      651.19      680.00     71.40 o 
   5   1  10     1405.52     1290.99     99.99 o 
  -6   2  10     1808.79     1813.49    126.92 o 
  -5   2  10     2394.55     2498.17    162.26 o 
  -4   2  10     2406.54     2525.04    156.53 o 
  -3   2  10    10512.25    10507.71    545.95 o 
  -2   2  10     5742.95     5524.83    291.49 o 
  -1   2  10     6709.16     6431.45    333.94 o 
   0   2  10       69.27       55.76     18.61 o 
   1   2  10      198.26      208.52     26.87 o 
   2   2  10     2121.80     2101.38    124.86 o 
   3   2  10        5.60        3.38     12.56 o 
   4   2  10       74.40       50.81     43.35 o 
   5   2  10        3.80       28.19     50.10 o 
  -6   3  10      417.03      465.58     55.57 o 
  -5   3  10      811.58      791.41     81.03 o 
  -4   3  10      109.88      115.22     42.65 o 
  -3   3  10      149.57      128.43     33.62 o 
  -2   3  10     2986.02     3009.08    167.29 o 
  -1   3  10      459.32      493.91     39.40 o 
   0   3  10       10.58       22.69     19.24 o 
   1   3  10     7553.68     7489.36    389.71 o 
   2   3  10     2722.78     2735.72    157.63 o 
   3   3  10        6.65        3.53     12.56 o 
   4   3  10      209.87      241.96     50.36 o 
   5   3  10      237.68      260.68     45.65 o 
  -6   4  10      331.20      294.63     44.17 o 
  -5   4  10        3.74        4.48     12.56 o 
  -4   4  10      718.93      712.21     70.08 o 
  -3   4  10        0.76       24.97     44.44 o 
  -2   4  10       46.28       46.02     25.44 o 
  -1   4  10      350.23      370.07     35.69 o 
   0   4  10      114.10      119.47     25.61 o 
   1   4  10     4105.04     4282.75    231.43 o 
   2   4  10      473.70      412.90     45.44 o 
   3   4  10     1642.07     1632.01    112.25 o 
   4   4  10     1168.60     1190.78     95.98 o 
   5   4  10      142.95      162.44     39.98 o 
  -6   5  10      309.46      259.49     38.98 o 
  -5   5  10       18.73        4.32     12.56 o 
  -4   5  10       50.42       85.05     58.03 o 
  -3   5  10     1610.27     1512.01    104.54 o 
  -2   5  10     1567.26     1548.39     98.02 o 
  -1   5  10       72.15       59.45     24.58 o 
   0   5  10     2165.21     2179.80    126.74 o 
   1   5  10      141.29      154.90     30.79 o 
   2   5  10       74.65       67.15     45.47 o 
   3   5  10     2264.15     2305.97    147.78 o 
   4   5  10        0.64        0.00     14.53 o 
   5   5  10        0.21        0.00     12.17 o 
  -6   6  10        9.80        2.36     12.56 o 
  -5   6  10     1389.59     1359.68    107.54 o 
  -4   6  10      347.28      345.14     56.34 o 
  -3   6  10      138.32      121.12     40.45 o 
  -2   6  10      278.13      246.42     39.05 o 
  -1   6  10       17.17       17.67     31.49 o 
   0   6  10      602.24      656.58     54.03 o 
   1   6  10     1096.57     1182.79     81.35 o 
   2   6  10     2430.53     2348.10    145.82 o 
   3   6  10      395.29      449.08     57.92 o 
   4   6  10      591.94      627.23     66.29 o 
   5   6  10      133.81      125.13     30.87 o 
  -5   7  10        9.67        3.85     12.56 o 
  -4   7  10     1346.24     1470.57    108.86 o 
  -3   7  10      958.39     1009.56     82.71 o 
  -2   7  10     3246.14     3258.20    189.19 o 
  -1   7  10      109.18       88.67     32.44 o 
   0   7  10     4390.22     4416.38    243.11 o 
   1   7  10     4356.61     4514.28    250.93 o 
   2   7  10     3591.76     3553.88    206.95 o 
   3   7  10      565.30      579.38     64.79 o 
   4   7  10        6.45        2.67     12.56 o 
   5   7  10        3.05        1.57     12.56 o 
  -5   8  10      416.77      471.93     53.61 o 
  -4   8  10        1.71        2.98     12.56 o 
  -3   8  10      435.82      473.17     59.97 o 
  -2   8  10     6763.58     6965.68    376.59 o 
  -1   8  10     3522.51     3544.90    203.73 o 
   0   8  10      165.76      143.59     37.71 o 
   1   8  10       52.25       28.43     35.42 o 
   2   8  10      416.99      436.61     56.28 o 
   3   8  10      690.86      668.97     68.97 o 
   4   8  10      123.80      107.68     39.43 o 
  -5   9  10      521.20      426.33     51.03 o 
  -4   9  10       28.38        3.93     12.56 o 
  -3   9  10     1066.32     1065.02     87.85 o 
  -2   9  10        0.99        2.75     12.56 o 
  -1   9  10       37.10       25.29     45.15 o 
   0   9  10      897.36      866.15     73.26 o 
   1   9  10      656.15      664.14     65.51 o 
   2   9  10     1158.60     1176.11     93.93 o 
   3   9  10      131.27       89.23     42.41 o 
   4   9  10      863.40      814.65     71.69 o 
  -4  10  10      143.74      158.74     41.55 o 
  -3  10  10     2972.66     3099.06    190.07 o 
  -2  10  10     3526.55     3629.93    215.02 o 
  -1  10  10     2302.58     2400.28    150.39 o 
   0  10  10      499.62      481.27     58.02 o 
   1  10  10       42.62       27.56     49.32 o 
   2  10  10      979.95     1087.55     87.59 o 
   3  10  10       92.23      111.13     40.68 o 
   4  10  10      211.25      204.27     32.37 o 
  -4  11  10      366.05      362.16     47.08 o 
  -3  11  10      632.50      627.77     63.93 o 
  -2  11  10        1.72        0.00     14.29 o 
  -1  11  10       59.07       54.74     53.56 o 
   0  11  10      838.71      916.63     79.15 o 
   1  11  10      615.89      666.18     67.07 o 
   2  11  10      385.87      384.71     53.13 o 
   3  11  10      331.03      279.61     44.17 o 
  -4  12  10      156.78      165.75     30.87 o 
  -3  12  10        3.53        0.00     12.96 o 
  -2  12  10     2892.62     2940.15    180.10 o 
  -1  12  10      415.63      421.59     55.65 o 
   0  12  10      208.25      199.77     46.19 o 
   1  12  10     1045.26     1137.58     87.14 o 
   2  12  10       82.65       88.35     36.60 o 
   3  12  10      607.04      618.67     54.74 o 
  -3  13  10      194.51      154.53     32.13 o 
  -2  13  10       42.68       26.46     32.90 o 
  -1  13  10        1.80        0.00     13.35 o 
   0  13  10       24.46        3.46     12.56 o 
   1  13  10        0.53        0.00     12.80 o 
   2  13  10      287.25      274.71     42.59 o 
  -2  14  10      364.65      375.38     40.71 o 
  -1  14  10      387.73      360.77     45.12 o 
   0  14  10      240.02      254.17     43.61 o 
   1  14  10      225.50      224.15     34.41 o 
   0  15  10       57.10       63.85     23.56 o 
  -6   1  11        5.96       25.36     45.46 o 
  -5   1  11       23.89        4.16     12.56 o 
  -4   1  11     1636.45     1762.93    116.82 o 
  -3   1  11     1127.19     1049.46     76.31 o 
  -2   1  11      235.77      231.01     29.78 o 
  -1   1  11      709.35      671.46     47.46 o 
   0   1  11     1704.01     1752.50    101.77 o 
   1   1  11      969.60     1027.81     67.17 o 
   2   1  11       25.14       39.97     27.17 o 
   3   1  11      165.51      140.21     39.59 o 
   4   1  11      169.48      135.97     45.32 o 
   5   1  11     1225.20     1213.96     92.55 o 
  -6   2  11      100.05      106.81     39.51 o 
  -5   2  11      649.92      629.90     69.36 o 
  -4   2  11       15.13       30.78     38.24 o 
  -3   2  11     1432.97     1534.89     99.15 o 
  -2   2  11     2521.74     2348.91    134.70 o 
  -1   2  11       34.25       14.84     18.53 o 
   0   2  11     1260.91     1268.42     78.36 o 
   1   2  11     3285.26     3364.62    184.23 o 
   2   2  11     3606.89     3498.23    195.70 o 
   3   2  11      475.56      512.54     56.44 o 
   4   2  11     1798.70     1903.75    130.18 o 
   5   2  11      168.88      150.19     39.43 o 
  -6   3  11      930.76      873.40     71.71 o 
  -5   3  11      233.11      242.92     53.27 o 
  -4   3  11     2542.20     2615.19    162.89 o 
  -3   3  11     2053.57     2170.03    132.13 o 
  -2   3  11     3246.13     3254.64    180.43 o 
  -1   3  11      251.29      251.53     30.02 o 
   0   3  11      603.95      632.38     48.30 o 
   1   3  11     6521.91     6590.69    346.99 o 
   2   3  11      416.04      403.16     45.12 o 
   3   3  11     1176.87     1258.68     92.84 o 
   4   3  11      216.31      256.81     50.99 o 
   5   3  11      168.63      204.48     40.53 o 
  -6   4  11        0.57        2.12     12.56 o 
  -5   4  11       34.61        4.40     12.56 o 
  -4   4  11      403.24      416.47     57.45 o 
  -3   4  11       66.70       77.90     36.13 o 
  -2   4  11      144.40      141.71     31.03 o 
  -1   4  11       18.24       18.14     22.61 o 
   0   4  11    11597.15    11892.63    612.07 o 
   1   4  11      864.44      870.19     63.75 o 
   2   4  11     4033.61     3966.52    223.21 o 
   3   4  11       78.47       86.94     41.39 o 
   4   4  11      793.76      775.10     73.87 o 
   5   4  11      729.92      713.39     60.66 o 
  -6   5  11      282.58      260.74     37.72 o 
  -5   5  11       45.62        4.24     12.56 o 
  -4   5  11      115.97      111.29     46.10 o 
  -3   5  11      138.49      169.43     41.47 o 
  -2   5  11       58.07       50.18     32.28 o 
  -1   5  11       44.60       20.18     25.05 o 
   0   5  11     1440.67     1480.29     93.89 o 
   1   5  11    11278.79    11472.17    595.19 o 
   2   5  11      858.70      850.37     70.11 o 
   3   5  11     2061.05     2149.56    141.23 o 
   4   5  11      941.89      930.57     80.27 o 
   5   5  11        6.76       17.51     31.09 o 
  -5   6  11      805.65      898.37     80.88 o 
  -4   6  11      116.35       97.23     46.18 o 
  -3   6  11      817.24      849.92     73.95 o 
  -2   6  11       40.13       25.52     31.73 o 
  -1   6  11     5838.91     6039.69    323.95 o 
   0   6  11     4391.75     4448.46    243.95 o 
   1   6  11      580.72      564.38     53.79 o 
   2   6  11     1367.61     1418.13    100.68 o 
   3   6  11      385.21      384.15     55.72 o 
   4   6  11     1898.07     1975.39    134.01 o 
   5   6  11      898.72      759.52     60.70 o 
  -5   7  11       34.80       25.91     46.41 o 
  -4   7  11       20.94       29.92     53.71 o 
  -3   7  11      528.91      503.94     60.22 o 
  -2   7  11        2.18        2.43     12.56 o 
  -1   7  11       84.24       81.52     33.77 o 
   0   7  11      559.83      563.16     54.57 o 
   1   7  11       31.42       51.67     35.18 o 
   2   7  11        0.78        2.67     12.56 o 
   3   7  11       90.43       92.67     43.98 o 
   4   7  11       29.43        2.51     12.56 o 
  -5   8  11      988.14      909.61     78.25 o 
  -4   8  11       48.24        4.08     12.56 o 
  -3   8  11      425.12      360.61     55.33 o 
  -2   8  11      402.56      367.59     52.03 o 
  -1   8  11      145.41      101.96     37.70 o 
   0   8  11      277.94      237.76     43.37 o 
   1   8  11      233.93      214.48     44.62 o 
   2   8  11       19.12       27.95     50.02 o 
   3   8  11      417.12      439.59     57.85 o 
   4   8  11       10.34        2.28     12.56 o 
  -5   9  11       14.02        2.51     12.56 o 
  -4   9  11     3060.15     3314.75    199.16 o 
  -3   9  11        0.49        0.00     14.53 o 
  -2   9  11     1273.32     1263.71     95.85 o 
  -1   9  11       26.18        3.69     12.56 o 
   0   9  11      329.18      325.01     49.90 o 
   1   9  11      708.86      768.89     71.34 o 
   2   9  11      232.33      223.04     48.79 o 
   3   9  11      385.90      373.16     52.74 o 
   4   9  11        0.41        0.00     11.62 o 
  -4  10  11      180.09      188.85     41.40 o 
  -3  10  11      475.08      520.46     63.99 o 
  -2  10  11        0.00        0.00     14.37 o 
  -1  10  11     2433.83     2491.82    157.62 o 
   0  10  11      329.07      342.77     52.65 o 
   1  10  11        3.95        2.75     12.56 o 
   2  10  11      385.94      343.29     55.72 o 
   3  10  11        3.52        3.38     12.56 o 
  -4  11  11      558.65      507.91     52.84 o 
  -3  11  11      544.96      565.93     59.75 o 
  -2  11  11     2249.51     2210.63    145.00 o 
  -1  11  11      396.21      405.07     55.88 o 
   0  11  11       71.64       41.78     41.86 o 
   1  11  11      972.05     1002.31     82.24 o 
   2  11  11        0.35        0.00     13.58 o 
   3  11  11      115.82      105.88     32.36 o 
  -3  12  11      672.09      655.26     62.37 o 
  -2  12  11      202.30      223.97     44.46 o 
  -1  12  11        7.34        0.00     13.82 o 
   0  12  11      512.89      514.06     59.67 o 
   1  12  11      191.20      182.41     42.18 o 
   2  12  11       93.83       70.45     33.46 o 
   3  12  11      298.82      272.07     38.04 o 
  -3  13  11       92.49       82.00     27.41 o 
  -2  13  11       88.00       90.71     33.54 o 
  -1  13  11      227.00      205.99     40.85 o 
   0  13  11      591.09      592.27     60.78 o 
   1  13  11      314.91      348.12     44.01 o 
   2  13  11      141.01      129.45     31.97 o 
  -2  14  11      312.61      320.48     38.04 o 
  -1  14  11      291.52      347.25     40.78 o 
   0  14  11      233.54      222.03     36.14 o 
   1  14  11        6.74        2.43     12.56 o 
  -6   0  12        0.14       22.22     27.64 o 
  -5   0  12     5454.96     5764.97    322.93 o 
  -4   0  12      104.83       83.41     39.74 o 
  -3   0  12     2012.13     1923.59    119.97 o 
  -2   0  12     2413.16     2495.79    141.83 o 
  -1   0  12       22.01       43.27     20.57 o 
   0   0  12     1699.96     1812.83    105.29 o 
   1   0  12       89.83       66.05     24.43 o 
   2   0  12     2716.08     2663.83    156.00 o 
   3   0  12      719.58      710.33     66.38 o 
   4   0  12     3798.84     4157.37    241.45 o 
   5   0  12       13.60        0.00     16.73 o 
  -6   1  12     4297.99     3944.07    227.65 o 
  -5   1  12     1516.54     1650.76    117.65 o 
  -4   1  12       50.15       30.63     38.09 o 
  -3   1  12     3930.44     3850.85    215.40 o 
  -2   1  12     6415.39     5975.46    316.12 o 
  -1   1  12     3738.44     3611.45    195.81 o 
   0   1  12       25.79       50.34     22.30 o 
   1   1  12     1894.77     1864.00    110.52 o 
   2   1  12       20.47       20.02     35.89 o 
   3   1  12      632.78      647.51     63.85 o 
   4   1  12      429.97      482.68     59.74 o 
   5   1  12      423.34      362.30     47.79 o 
  -6   2  12      110.37       99.36     33.15 o 
  -5   2  12      246.00      249.76     52.01 o 
  -4   2  12      307.62      268.50     48.95 o 
  -3   2  12     2384.26     2373.02    143.46 o 
  -2   2  12     1753.21     1769.14    106.91 o 
  -1   2  12     1780.38     1737.80    103.48 o 
   0   2  12     4621.25     4438.43    238.45 o 
   1   2  12     2373.47     2430.41    139.42 o 
   2   2  12       19.08       24.26     30.07 o 
   3   2  12      821.21      863.67     74.50 o 
   4   2  12      195.39      207.47     48.00 o 
   5   2  12      204.73      177.08     35.20 o 
  -6   3  12       27.80       18.30     32.51 o 
  -5   3  12        9.62        0.00     14.84 o 
  -4   3  12      104.54      124.17     45.47 o 
  -3   3  12      147.87      177.68     38.96 o 
  -2   3  12     1561.68     1584.47     99.91 o 
  -1   3  12      918.34      887.50     62.19 o 
   0   3  12     1105.49     1075.68     72.70 o 
   1   3  12    12951.22    13287.40    683.93 o 
   2   3  12      118.05      138.94     36.37 o 
   3   3  12       44.28       27.33     48.45 o 
   4   3  12       91.72       51.05     43.51 o 
   5   3  12        6.37        1.88     12.56 o 
  -6   4  12      124.40      125.52     30.87 o 
  -5   4  12      621.87      580.33     65.98 o 
  -4   4  12        1.43        0.00     14.53 o 
  -3   4  12       18.67        3.46     12.56 o 
  -2   4  12        5.70        2.75     12.56 o 
  -1   4  12     2427.43     2389.03    138.26 o 
   0   4  12     1067.02     1099.24     74.82 o 
   1   4  12     1259.52     1313.06     87.37 o 
   2   4  12      197.34      172.44     39.91 o 
   3   4  12        3.14        2.83     12.56 o 
   4   4  12      128.99      122.45     44.93 o 
   5   4  12       12.50        1.81     12.56 o 
  -5   5  12       48.75       33.37     41.54 o 
  -4   5  12        7.96        2.98     12.56 o 
  -3   5  12      869.70      858.70     77.03 o 
  -2   5  12       11.00        2.98     12.56 o 
  -1   5  12     2507.63     2503.48    146.47 o 
   0   5  12     2345.65     2413.13    141.91 o 
   1   5  12     1458.12     1488.64     99.07 o 
   2   5  12      477.13      486.68     55.26 o 
   3   5  12      394.62      356.10     54.94 o 
   4   5  12        4.71        2.83     12.56 o 
   5   5  12       90.55       92.99     26.15 o 
  -5   6  12       14.83        2.59     12.56 o 
  -4   6  12      203.26      189.40     49.73 o 
  -3   6  12      771.19      779.49     73.94 o 
  -2   6  12        0.28        0.00     12.96 o 
  -1   6  12      284.31      313.21     42.20 o 
   0   6  12     3305.66     3446.64    195.83 o 
   1   6  12      625.56      666.42     60.71 o 
   2   6  12      379.40      365.92     51.71 o 
   3   6  12      417.30      459.87     59.26 o 
   4   6  12       38.71       29.68     36.91 o 
  -5   7  12      113.66       92.37     38.25 o 
  -4   7  12      241.84      248.89     51.77 o 
  -3   7  12      533.96      544.59     62.82 o 
  -2   7  12     2131.26     2218.76    139.22 o 
  -1   7  12      451.90      404.68     49.29 o 
   0   7  12      346.36      382.72     48.41 o 
   1   7  12      428.16      464.85     54.47 o 
   2   7  12       33.26        4.00     12.56 o 
   3   7  12     1279.49     1220.16     98.21 o 
   4   7  12     1330.52     1359.24     98.24 o 
  -5   8  12     1727.24     1564.87    106.72 o 
  -4   8  12      286.25      279.72     50.99 o 
  -3   8  12     1973.67     2065.52    139.07 o 
  -2   8  12      427.86      380.34     53.76 o 
  -1   8  12      187.86      184.61     42.73 o 
   0   8  12       12.52       19.79     51.20 o 
   1   8  12        5.81        2.75     12.56 o 
   2   8  12        2.39        3.14     12.56 o 
   3   8  12      170.40      186.64     45.80 o 
   4   8  12     1574.70     1466.76    101.16 o 
  -5   9  12        6.99        2.36     12.56 o 
  -4   9  12        1.89        0.00     13.66 o 
  -3   9  12       62.39       33.61     41.86 o 
  -2   9  12     2340.65     2303.21    149.29 o 
  -1   9  12      617.16      670.59     66.68 o 
   0   9  12      490.64      481.10     58.01 o 
   1   9  12      499.77      585.97     63.52 o 
   2   9  12      760.06      858.41     76.85 o 
   3   9  12        1.35        0.00     13.51 o 
   4   9  12      398.09      408.06     42.06 o 
  -4  10  12        3.73        0.00     12.72 o 
  -3  10  12      125.90      115.54     42.73 o 
  -2  10  12      118.00       97.08     45.16 o 
  -1  10  12       89.81       95.50     44.37 o 
   0  10  12     3647.53     3702.72    217.21 o 
   1  10  12      381.54      386.98     54.70 o 
   2  10  12      146.77      128.03     42.65 o 
   3  10  12     1245.21     1310.14     94.05 o 
  -4  11  12     1742.43     1569.90    105.95 o 
  -3  11  12      439.49      439.63     52.51 o 
  -2  11  12      365.99      319.85     53.68 o 
  -1  11  12       85.66       88.75     42.17 o 
   0  11  12      167.76      145.24     44.30 o 
   1  11  12      217.05      165.29     43.37 o 
   2  11  12        0.46        0.00     13.19 o 
   3  11  12       12.43        1.81     12.56 o 
  -3  12  12      234.92      238.77     42.90 o 
  -2  12  12      467.82      445.17     54.63 o 
  -1  12  12      308.24      277.54     46.91 o 
   0  12  12       62.86       45.00     38.24 o 
   1  12  12      294.44      291.44     44.79 o 
   2  12  12      110.71       96.14     32.05 o 
  -3  13  12        1.06        0.00     10.68 o 
  -2  13  12        4.43        2.04     12.56 o 
  -1  13  12     1545.80     1454.00    101.61 o 
   0  13  12     1631.31     1683.82    111.17 o 
   1  13  12       50.82       42.41     28.82 o 
   2  13  12       36.62       18.22     22.62 o 
  -1  14  12      124.13      124.89     28.91 o 
   0  14  12       15.65        2.36     12.56 o 
  -6   1  13      603.78      538.34     55.76 o 
  -5   1  13        0.85        2.83     12.56 o 
  -4   1  13      462.85      463.38     57.46 o 
  -3   1  13      226.18      240.17     40.70 o 
  -2   1  13     1039.23      953.55     67.95 o 
  -1   1  13      475.15      470.34     42.14 o 
   0   1  13        3.96        2.36     12.56 o 
   1   1  13       70.54       72.96     29.37 o 
   2   1  13      185.71      207.07     39.28 o 
   3   1  13      371.93      280.80     49.28 o 
   4   1  13      470.30      499.86     59.58 o 
   5   1  13      143.19      124.50     30.63 o 
  -6   2  13      275.13      260.88     37.88 o 
  -5   2  13      101.60      139.96     46.81 o 
  -4   2  13      589.02      576.66     63.53 o 
  -3   2  13     1992.62     1958.35    125.07 o 
  -2   2  13      381.60      370.13     41.42 o 
  -1   2  13      241.41      259.21     33.39 o 
   0   2  13      631.50      659.56     52.86 o 
   1   2  13     2927.51     3058.45    173.69 o 
   2   2  13       73.66       72.80     34.63 o 
   3   2  13       15.68        3.93     12.56 o 
   4   2  13       46.02       32.20     40.05 o 
   5   2  13      567.33      489.24     48.13 o 
  -6   3  13      173.10      132.21     34.72 o 
  -5   3  13        0.31        0.00     14.37 o 
  -4   3  13      603.21      659.64     68.80 o 
  -3   3  13       12.01        3.38     12.56 o 
  -2   3  13     1696.33     1668.48    105.37 o 
  -1   3  13     8519.63     8600.02    449.17 o 
   0   3  13    15677.70    16041.64    822.56 o 
   1   3  13     1588.33     1627.93    103.29 o 
   2   3  13     1335.10     1406.40     97.45 o 
   3   3  13      677.97      617.44     67.79 o 
   4   3  13     1247.67     1290.93     99.70 o 
   5   3  13      390.88      338.33     40.64 o 
  -6   4  13       55.45       36.99     25.21 o 
  -5   4  13      315.29      318.95     55.79 o 
  -4   4  13     1397.52     1475.48    109.89 o 
  -3   4  13     5295.24     5465.59    301.63 o 
  -2   4  13      123.63      101.72     33.93 o 
  -1   4  13     1935.87     1965.08    119.26 o 
   0   4  13     3002.96     3033.78    173.65 o 
   1   4  13     1860.21     1890.67    118.81 o 
   2   4  13      555.88      530.96     60.31 o 
   3   4  13      170.84      150.03     46.03 o 
   4   4  13      286.66      260.79     50.68 o 
  -5   5  13     1351.11     1340.81    101.86 o 
  -4   5  13     1330.57     1455.63    109.17 o 
  -3   5  13      137.71      142.72     43.36 o 
  -2   5  13      587.58      670.84     61.10 o 
  -1   5  13     1520.25     1503.42     99.32 o 
   0   5  13     3848.20     3994.72    223.38 o 
   1   5  13      486.69      503.37     53.14 o 
   2   5  13     1617.36     1647.79    112.32 o 
   3   5  13     1142.09     1236.21     97.07 o 
   4   5  13      566.62      598.21     60.86 o 
  -5   6  13       10.35        3.61     12.56 o 
  -4   6  13     6752.86     7001.33    386.64 o 
  -3   6  13     6486.91     6715.19    368.61 o 
  -2   6  13     2012.24     2007.28    128.93 o 
  -1   6  13     3578.65     3436.91    197.98 o 
   0   6  13      177.28      160.33     38.18 o 
   1   6  13      672.64      689.67     63.86 o 
   2   6  13      400.73      492.78     58.79 o 
   3   6  13       61.37       56.23     55.29 o 
   4   6  13      275.60      292.06     44.79 o 
  -5   7  13      550.69      524.71     58.42 o 
  -4   7  13      522.13      613.92     66.67 o 
  -3   7  13       55.29       63.37     43.11 o 
  -2   7  13       94.32       93.22     46.26 o 
  -1   7  13      480.28      530.16     56.76 o 
   0   7  13     1036.43     1013.10     79.66 o 
   1   7  13      982.39     1063.84     85.71 o 
   2   7  13     2750.35     2854.36    177.65 o 
   3   7  13     1291.40     1333.87     98.69 o 
   4   7  13       32.22       21.20     38.01 o 
  -5   8  13      206.18      168.91     34.10 o 
  -4   8  13        9.72       30.31     54.26 o 
  -3   8  13        3.81        0.00     14.53 o 
  -2   8  13      214.61      162.07     45.80 o 
  -1   8  13       86.27       66.28     42.57 o 
   0   8  13       26.98       29.29     42.25 o 
   1   8  13       58.23       49.16     41.78 o 
   2   8  13     1044.46     1138.40     90.36 o 
   3   8  13      453.47      519.27     60.53 o 
   4   8  13        4.38        0.00     11.46 o 
  -4   9  13      187.55      166.70     41.01 o 
  -3   9  13       50.85       50.57     43.03 o 
  -2   9  13       70.30       33.38     41.54 o 
  -1   9  13     2737.55     2841.12    173.69 o 
   0   9  13     1724.74     1767.45    120.54 o 
   1   9  13      860.83      948.77     80.72 o 
   2   9  13     1307.66     1358.32    101.44 o 
   3   9  13      356.14      362.53     47.70 o 
  -4  10  13       72.89       54.97     30.47 o 
  -3  10  13       23.81        3.69     12.56 o 
  -2  10  13        2.81        0.00     14.21 o 
  -1  10  13      191.46      147.68     45.09 o 
   0  10  13       20.09        2.91     12.56 o 
   1  10  13      250.79      270.03     49.26 o 
   2  10  13      242.74      212.44     44.15 o 
   3  10  13        9.34        1.96     12.56 o 
  -4  11  13       71.24       55.60     27.49 o 
  -3  11  13        0.54        0.00     12.88 o 
  -2  11  13      408.18      444.07     55.02 o 
  -1  11  13     1205.86     1241.86     93.55 o 
   0  11  13      658.48      671.60     66.14 o 
   1  11  13       16.12        3.53     12.56 o 
   2  11  13      236.45      265.63     42.03 o 
   3  11  13        4.00        1.65     12.56 o 
  -3  12  13      230.87      224.23     35.51 o 
  -2  12  13      222.21      246.85     41.72 o 
  -1  12  13      143.23      127.09     38.88 o 
   0  12  13     1056.61     1034.72     82.74 o 
   1  12  13      689.61      761.30     63.95 o 
   2  12  13        1.98        1.73     12.56 o 
  -2  13  13      113.23      116.72     32.75 o 
  -1  13  13      164.88      178.63     35.43 o 
   0  13  13      139.34      141.54     33.70 o 
   1  13  13        4.26        1.81     12.56 o 
  -1  14  13      392.09      386.91     41.74 o 
   0  14  13      148.92      129.93     26.47 o 
  -6   0  14      176.15      113.12     31.19 o 
  -5   0  14       16.06       32.59     40.60 o 
  -4   0  14        9.10        3.85     12.56 o 
  -3   0  14     1038.59     1030.52     78.72 o 
  -2   0  14      146.37      140.68     32.60 o 
  -1   0  14       70.29       72.88     26.94 o 
   0   0  14     3372.53     3335.00    186.13 o 
   1   0  14     6985.64     6784.63    361.12 o 
   2   0  14     1007.57      953.84     75.64 o 
   3   0  14      817.42      715.27     69.54 o 
   4   0  14      299.35      357.44     51.86 o 
  -6   1  14      714.80      579.61     57.04 o 
  -5   1  14       88.21       77.44     42.88 o 
  -4   1  14        1.36        0.00     14.21 o 
  -3   1  14       17.31        3.30     12.56 o 
  -2   1  14      318.91      272.45     38.59 o 
  -1   1  14     8074.58     7951.55    417.09 o 
   0   1  14     2861.19     2950.05    168.22 o 
   1   1  14      722.33      751.89     62.30 o 
   2   1  14      734.12      739.25     65.84 o 
   3   1  14      102.79       76.89     42.57 o 
   4   1  14       64.60       57.96     39.42 o 
  -6   2  14      394.15      375.20     42.68 o 
  -5   2  14     1285.96     1237.57     97.11 o 
  -4   2  14      704.53      720.43     70.94 o 
  -3   2  14     5003.29     5125.50    284.19 o 
  -2   2  14      620.01      549.97     53.79 o 
  -1   2  14      174.41      197.49     33.39 o 
   0   2  14      388.02      403.62     43.62 o 
   1   2  14       84.30       77.36     31.96 o 
   2   2  14       51.64       28.58     35.50 o 
   3   2  14     1350.31     1474.21    106.10 o 
   4   2  14      391.52      449.40     55.64 o 
  -5   3  14      101.62      120.09     44.45 o 
  -4   3  14        7.90        2.91     12.56 o 
  -3   3  14     1778.93     1801.17    120.18 o 
  -2   3  14     3680.03     3716.91    209.46 o 
  -1   3  14      487.10      523.38     49.69 o 
   0   3  14      462.88      531.68     50.71 o 
   1   3  14      127.21      124.97     35.19 o 
   2   3  14       66.86       55.68     37.85 o 
   3   3  14      280.91      268.48     50.91 o 
   4   3  14       95.04       82.78     39.35 o 
  -5   4  14      285.56      282.55     49.50 o 
  -4   4  14      413.59      427.25     62.25 o 
  -3   4  14        5.67        3.77     12.56 o 
  -2   4  14       10.03        3.22     12.56 o 
  -1   4  14       18.59        2.98     12.56 o 
   0   4  14        6.02        2.75     12.56 o 
   1   4  14       99.29      110.35     36.76 o 
   2   4  14      105.33       31.02     38.48 o 
   3   4  14        4.70        3.06     12.56 o 
   4   4  14      303.98      281.63     46.05 o 
  -5   5  14      328.98      295.16     48.25 o 
  -4   5  14      808.43      900.83     80.71 o 
  -3   5  14        0.03       30.15     53.71 o 
  -2   5  14     1175.17     1177.80     88.67 o 
  -1   5  14        2.94        2.20     12.56 o 
   0   5  14       10.24        2.83     12.56 o 
   1   5  14      339.93      304.28     46.68 o 
   2   5  14       82.66       75.63     41.78 o 
   3   5  14      649.09      627.23     66.37 o 
   4   5  14       24.82        3.38     12.56 o 
  -5   6  14       33.29       42.56     36.28 o 
  -4   6  14      538.96      557.49     64.39 o 
  -3   6  14     1176.38     1247.42     97.71 o 
  -2   6  14       78.14       97.85     40.52 o 
  -1   6  14     1160.04     1090.59     82.60 o 
   0   6  14       14.21       22.38     57.79 o 
   1   6  14        0.25        2.59     12.56 o 
   2   6  14      376.59      391.53     55.25 o 
   3   6  14      259.59      286.22     50.20 o 
   4   6  14       76.54       58.35     32.36 o 
  -5   7  14      664.99      577.04     58.13 o 
  -4   7  14      696.60      707.93     69.61 o 
  -3   7  14      204.41      168.82     47.61 o 
  -2   7  14      509.09      449.83     57.39 o 
  -1   7  14      289.74      281.22     47.54 o 
   0   7  14     4461.76     4644.88    262.03 o 
   1   7  14        7.94        4.00     12.56 o 
   2   7  14        9.33        2.75     12.56 o 
   3   7  14     1615.34     1565.69    112.25 o 
   4   7  14       70.97       51.60     28.51 o 
  -5   8  14       22.02       17.28     30.94 o 
  -4   8  14      448.73      508.26     57.70 o 
  -3   8  14        0.33        0.00     14.21 o 
  -2   8  14       42.13        4.00     12.56 o 
  -1   8  14        7.20        2.67     12.56 o 
   0   8  14      139.76      122.22     44.46 o 
   1   8  14       72.32       32.59     40.44 o 
   2   8  14     2753.96     2819.19    173.94 o 
   3   8  14       99.57       66.76     36.91 o 
  -4   9  14        0.28        0.00     13.03 o 
  -3   9  14       41.08       27.64     49.47 o 
  -2   9  14       26.70        4.08     12.56 o 
  -1   9  14      415.08      449.18     58.24 o 
   0   9  14       15.03        3.45     12.56 o 
   1   9  14      281.61      368.97     76.61 o 
   2   9  14       16.39        2.83     12.56 o 
   3   9  14        4.58        2.12     12.56 o 
  -4  10  14      215.61      188.87     33.15 o 
  -3  10  14      210.09      258.78     45.33 o 
  -2  10  14     1236.44     1294.87     96.55 o 
  -1  10  14       10.99       28.03     50.10 o 
   0  10  14      720.42      762.22     71.34 o 
   1  10  14       16.33        2.59     12.56 o 
   2  10  14       62.07       42.25     35.97 o 
   3  10  14      120.72      101.72     28.75 o 
  -3  11  14      311.27      307.89     42.51 o 
  -2  11  14      179.40      180.83     41.87 o 
  -1  11  14     1508.96     1506.07    110.09 o 
   0  11  14      667.00      695.85     72.12 o 
   1  11  14       28.58        3.38     12.56 o 
   2  11  14       20.50        1.96     12.56 o 
  -3  12  14      615.32      592.67     54.43 o 
  -2  12  14       20.48        2.12     12.56 o 
  -1  12  14       70.18       49.32     33.53 o 
   0  12  14      404.14      422.63     56.51 o 
   1  12  14     1080.46     1170.46     84.09 o 
   2  12  14       57.45       34.79     23.72 o 
  -2  13  14      265.17      231.73     35.83 o 
  -1  13  14      164.69      152.24     33.78 o 
   0  13  14       75.18       71.70     27.96 o 
   1  13  14      110.73      104.46     28.51 o 
  -5   1  15      263.16      281.67     49.34 o 
  -4   1  15      386.77      412.68     56.98 o 
  -3   1  15     1229.83     1219.71     91.43 o 
  -2   1  15      258.13      288.28     41.88 o 
  -1   1  15       24.05       19.47     34.71 o 
   0   1  15      452.66      465.62     48.42 o 
   1   1  15      869.73      827.51     67.44 o 
   2   1  15      425.27      424.59     53.76 o 
   3   1  15      155.93      163.22     46.03 o 
   4   1  15       65.83       54.34     36.83 o 
  -5   2  15      244.24      269.48     49.10 o 
  -4   2  15     1367.48     1459.70    106.50 o 
  -3   2  15     1366.32     1390.49     99.10 o 
  -2   2  15      277.99      263.70     41.72 o 
  -1   2  15      858.75      871.85     67.20 o 
   0   2  15       12.43        2.98     12.56 o 
   1   2  15        5.11        2.43     12.56 o 
   2   2  15     3621.51     3509.36    206.22 o 
   3   2  15      914.21      989.34     83.17 o 
   4   2  15      264.50      280.42     45.89 o 
  -5   3  15      463.81      472.52     60.29 o 
  -4   3  15     5843.97     6077.42    340.79 o 
  -3   3  15     1994.09     2185.15    141.37 o 
  -2   3  15     1453.81     1384.23     97.01 o 
  -1   3  15     4397.04     4411.94    244.37 o 
   0   3  15      184.71      184.69     38.41 o 
   1   3  15       92.06       65.11     36.05 o 
   2   3  15       67.07       53.01     51.67 o 
   3   3  15        0.04        0.00     14.13 o 
   4   3  15       12.68       23.79     42.32 o 
  -5   4  15     1195.42     1167.20     94.66 o 
  -4   4  15      151.49      155.60     47.60 o 
  -3   4  15     1324.28     1387.61    101.53 o 
  -2   4  15     1112.15     1076.20     84.17 o 
  -1   4  15     1444.34     1504.65    101.18 o 
   0   4  15      612.08      661.59     61.18 o 
   1   4  15     1504.86     1587.85    108.99 o 
   2   4  15      611.39      627.65     65.42 o 
   3   4  15      497.57      493.76     59.98 o 
   4   4  15       88.70       61.50     34.09 o 
  -5   5  15     1072.49     1125.19     88.58 o 
  -4   5  15     2250.08     2455.73    157.71 o 
  -3   5  15      815.21      834.45     76.07 o 
  -2   5  15       52.02       46.41     39.66 o 
  -1   5  15       53.65       53.16     36.12 o 
   0   5  15      537.36      554.84     59.05 o 
   1   5  15       47.80       57.09     38.79 o 
   2   5  15      438.92      508.31     60.92 o 
   3   5  15      784.18      801.76     73.00 o 
   4   5  15       14.29        2.91     12.56 o 
  -5   6  15       89.83       85.69     31.73 o 
  -4   6  15      178.36      152.63     49.80 o 
  -3   6  15      541.76      538.70     63.21 o 
  -2   6  15      599.01      699.27     68.17 o 
  -1   6  15     2289.73     2236.68    143.22 o 
   0   6  15     1752.18     1810.53    120.88 o 
   1   6  15     3885.38     4069.08    234.86 o 
   2   6  15     7344.38     7661.58    417.09 o 
   3   6  15      582.88      579.82     61.25 o 
   4   6  15      132.27      126.31     31.03 o 
  -5   7  15      314.69      276.08     39.61 o 
  -4   7  15        1.52        0.00     13.90 o 
  -3   7  15      678.87      806.89     75.50 o 
  -2   7  15     3694.55     3770.86    222.47 o 
  -1   7  15     1602.55     1610.71    113.97 o 
   0   7  15      183.18      177.45     45.01 o 
   1   7  15      423.93      503.81     60.13 o 
   2   7  15      436.30      462.01     58.40 o 
   3   7  15      747.01      765.48     67.49 o 
  -4   8  15      560.42      467.22     58.03 o 
  -3   8  15      343.91      364.94     54.38 o 
  -2   8  15      446.97      443.08     61.39 o 
  -1   8  15      707.62      759.68     71.81 o 
   0   8  15      475.93      496.17     59.82 o 
   1   8  15      286.51      261.96     49.66 o 
   2   8  15      124.48      117.42     42.96 o 
   3   8  15      272.16      283.58     42.27 o 
  -4   9  15      649.38      658.17     62.61 o 
  -3   9  15      305.36      339.77     50.68 o 
  -2   9  15     1870.63     1933.68    128.55 o 
  -1   9  15     1426.41     1535.14    110.45 o 
   0   9  15       60.27       43.27     53.17 o 
   1   9  15      250.46      240.33     47.77 o 
   2   9  15      135.98       93.16     38.57 o 
   3   9  15       53.10       51.52     28.51 o 
  -4  10  15       22.22       19.08     23.71 o 
  -3  10  15      122.14      110.83     37.07 o 
  -2  10  15       17.56        3.69     12.56 o 
  -1  10  15       10.09        0.00     13.98 o 
   0  10  15      305.69      349.59     51.47 o 
   1  10  15      332.79      347.18     49.35 o 
   2  10  15      104.45      137.37     35.97 o 
  -3  11  15        2.26        0.00     11.86 o 
  -2  11  15       15.14        2.36     12.56 o 
  -1  11  15      426.36      435.45     54.47 o 
   0  11  15        3.77        1.33     12.56 o 
   1  11  15        0.33        0.00     12.48 o 
   2  11  15      153.65      158.76     31.50 o 
  -2  12  15      259.10      245.94     36.69 o 
  -1  12  15       29.49        2.91     12.56 o 
   0  12  15       14.55        1.26     12.56 o 
   1  12  15       66.52       56.54     26.86 o 
  -1  13  15       24.34       18.85     23.56 o 
   0  13  15       28.28       31.57     23.79 o 
  -5   0  16      719.22      771.95     69.69 o 
  -4   0  16      291.34      198.32     54.53 o 
  -3   0  16      324.86      353.45     51.31 o 
  -2   0  16      202.73      240.08     42.11 o 
  -1   0  16      443.72      463.78     49.68 o 
   0   0  16     4043.92     3898.66    220.17 o 
   1   0  16     2498.80     2520.21    155.46 o 
   2   0  16       48.86       31.57     39.03 o 
   3   0  16      217.03      318.17     51.93 o 
   4   0  16       50.61       49.63     33.69 o 
  -5   1  16      213.12      216.28     45.02 o 
  -4   1  16      225.03      239.14     49.81 o 
  -3   1  16        0.11        2.59     12.56 o 
  -2   1  16      911.14      924.98     73.74 o 
  -1   1  16      614.23      657.60     58.90 o 
   0   1  16        1.26        0.00      9.03 o 
   1   1  16     3728.15     3677.84    211.30 o 
   2   1  16      691.57      684.00     67.24 o 
   3   1  16      504.59      559.02     62.73 o 
   4   1  16      396.03      362.19     46.92 o 
  -5   2  16     2259.65     2218.26    146.63 o 
  -4   2  16      130.46      138.47     46.18 o 
  -3   2  16      867.01      862.58     75.53 o 
  -2   2  16      499.56      507.38     55.11 o 
  -1   2  16      811.90      825.89     67.66 o 
   0   2  16     4140.72     4355.56    243.84 o 
   1   2  16      236.55      306.09     46.98 o 
   2   2  16      268.24      256.84     48.71 o 
   3   2  16       85.71       61.02     41.47 o 
   4   2  16      574.84      608.57     60.55 o 
  -5   3  16       76.67       69.42     38.48 o 
  -4   3  16      545.36      617.64     67.53 o 
  -3   3  16     1233.60     1289.02     98.67 o 
  -2   3  16     1182.15     1190.14     89.93 o 
  -1   3  16     2519.46     2607.76    156.91 o 
   0   3  16      231.45      278.90     44.86 o 
   1   3  16      577.64      591.92     61.02 o 
   2   3  16      302.40      291.83     51.15 o 
   3   3  16      248.23      289.20     50.83 o 
   4   3  16       95.05       92.05     33.77 o 
  -5   4  16      142.24      161.57     39.67 o 
  -4   4  16      400.84      448.93     59.18 o 
  -3   4  16      466.71      443.49     58.40 o 
  -2   4  16      224.74      152.10     42.89 o 
  -1   4  16      193.48      193.49     42.34 o 
   0   4  16       35.86       29.13     36.20 o 
   1   4  16       67.20       73.27     40.52 o 
   2   4  16       44.95        4.08     12.56 o 
   3   4  16     1006.44     1094.36     86.34 o 
   4   4  16       79.85       85.61     31.34 o 
  -5   5  16      415.82      417.87     48.03 o 
  -4   5  16      912.80      937.43     82.70 o 
  -3   5  16        1.54        0.00     14.45 o 
  -2   5  16      781.91      756.76     70.80 o 
  -1   5  16       53.02       51.91     50.81 o 
   0   5  16       22.44       20.49     53.00 o 
   1   5  16     2034.62     2257.12    145.64 o 
   2   5  16      143.22       96.22     44.77 o 
   3   5  16      169.78      153.26     42.97 o 
   4   5  16      425.16      457.93     46.22 o 
  -5   6  16      406.92      421.10     45.12 o 
  -4   6  16        1.19        0.00     13.98 o 
  -3   6  16      471.83      497.81     65.09 o 
  -2   6  16       44.75       32.75     40.68 o 
  -1   6  16      810.12      882.21     76.07 o 
   0   6  16      450.10      474.53     57.69 o 
   1   6  16       25.45        2.91     12.56 o 
   2   6  16       19.09        2.83     12.56 o 
   3   6  16        1.17        0.00     13.19 o 
  -4   7  16       47.94       44.60     38.01 o 
  -3   7  16        1.43       31.64     56.53 o 
  -2   7  16     1744.35     1834.91    125.67 o 
  -1   7  16      196.84      173.77     45.64 o 
   0   7  16       39.63       27.56     49.39 o 
   1   7  16      811.99      790.70     73.40 o 
   2   7  16      142.36      101.56     41.87 o 
   3   7  16      253.86      217.80     39.68 o 
  -4   8  16        0.30        0.00     12.72 o 
  -3   8  16        3.43        2.75     12.56 o 
  -2   8  16      749.84      776.04     73.31 o 
  -1   8  16     1562.60     1630.74    116.40 o 
   0   8  16      231.45      182.89     46.43 o 
   1   8  16       29.24        3.85     12.56 o 
   2   8  16       27.48       29.45     36.59 o 
   3   8  16      118.50       81.77     30.32 o 
  -4   9  16      105.20       82.71     30.32 o 
  -3   9  16      360.99      312.86     49.51 o 
  -2   9  16      592.06      560.00     64.63 o 
  -1   9  16        8.33        2.67     12.56 o 
   0   9  16        1.05        0.00      9.81 o 
   1   9  16        1.94        2.59     12.56 o 
   2   9  16      656.68      660.18     61.98 o 
   3   9  16        2.01        0.00     10.76 o 
  -3  10  16       16.21        0.00     12.41 o 
  -2  10  16     1193.33     1261.15     92.77 o 
  -1  10  16        8.13        0.00     13.58 o 
   0  10  16      337.51      324.24     48.41 o 
   1  10  16      184.70      181.38     39.67 o 
   2  10  16       31.47       22.30     27.80 o 
  -3  11  16       80.18       73.04     27.02 o 
  -2  11  16       40.35       37.69     32.20 o 
  -1  11  16      321.43      348.36     45.89 o 
   0  11  16      633.91      645.67     59.61 o 
   1  11  16      139.12      141.31     32.75 o 
  -2  12  16      304.69      272.85     38.27 o 
  -1  12  16       93.25       46.18     29.61 o 
   0  12  16      163.33      145.64     31.11 o 
   1  12  16       42.42       51.91     24.19 o 
  -5   1  17        0.22        0.00     13.27 o 
  -4   1  17        0.09        0.00     14.37 o 
  -3   1  17      220.32      261.84     49.81 o 
  -2   1  17     1237.22     1206.02     89.54 o 
  -1   1  17     1900.73     1787.10    116.12 o 
   0   1  17     1581.33     1622.77    110.74 o 
   1   1  17      282.11      310.05     49.11 o 
   2   1  17        7.20        2.91     12.56 o 
   3   1  17      181.74      195.99     45.33 o 
   4   1  17       87.14       63.85     30.39 o 
  -5   2  17      564.09      567.26     59.92 o 
  -4   2  17      773.05      840.04     76.54 o 
  -3   2  17       12.36        2.83     12.56 o 
  -2   2  17     1086.59     1098.12     85.10 o 
  -1   2  17     1289.47     1326.96     94.36 o 
   0   2  17      329.16      316.92     47.94 o 
   1   2  17      607.62      637.71     64.32 o 
   2   2  17       19.74        0.00     14.29 o 
   3   2  17      280.06      304.63     49.74 o 
   4   2  17      124.35      159.92     33.30 o 
  -5   3  17       41.95       40.99     35.02 o 
  -4   3  17       29.33       31.65     56.30 o 
  -3   3  17      333.27      342.53     54.22 o 
  -2   3  17      384.24      399.56     54.15 o 
  -1   3  17     1381.28     1380.79     98.16 o 
   0   3  17      185.47      202.51     44.30 o 
   1   3  17     1619.30     1574.26    111.21 o 
   2   3  17     1979.97     2142.14    141.59 o 
   3   3  17      154.25      165.35     43.28 o 
   4   3  17       18.42       35.73     35.02 o 
  -5   4  17     1148.68     1080.65     82.30 o 
  -4   4  17       94.60       76.81     42.49 o 
  -3   4  17        6.68        0.00     14.29 o 
  -2   4  17      719.97      765.06     71.57 o 
  -1   4  17       29.01       30.70     38.16 o 
   0   4  17      743.46      811.68     72.52 o 
   1   4  17       76.00       32.20     40.13 o 
   2   4  17      249.89      249.84     49.65 o 
   3   4  17      172.05      144.62     40.77 o 
  -5   5  17       84.12       45.00     28.74 o 
  -4   5  17       10.87        0.00     13.90 o 
  -3   5  17     1144.77     1170.16     92.35 o 
  -2   5  17     2833.66     2699.78    168.28 o 
  -1   5  17        1.21        3.85     12.56 o 
   0   5  17      151.29      123.01     43.12 o 
   1   5  17      196.19      205.03     47.45 o 
   2   5  17       21.23        2.75     12.56 o 
   3   5  17        0.02        0.00     13.03 o 
  -5   6  17       82.73       84.51     25.84 o 
  -4   6  17      528.93      589.35     62.35 o 
  -3   6  17      211.58      193.33     47.53 o 
  -2   6  17     5402.35     5361.08    301.25 o 
  -1   6  17     6597.40     6596.42    362.19 o 
   0   6  17        0.10        0.00      9.97 o 
   1   6  17       16.20        2.91     12.56 o 
   2   6  17      188.79      155.22     43.76 o 
   3   6  17       51.95       59.84     33.14 o 
  -4   7  17      234.28      274.83     43.60 o 
  -3   7  17      817.33      885.54     77.02 o 
  -2   7  17      731.03      760.43     72.68 o 
  -1   7  17      366.78      418.32     56.43 o 
   0   7  17      394.34      389.97     55.25 o 
   1   7  17      378.35      451.73     57.06 o 
   2   7  17      235.38      249.60     45.49 o 
   3   7  17      490.07      515.85     50.87 o 
  -4   8  17      148.28      119.63     37.47 o 
  -3   8  17      287.00      289.94     47.38 o 
  -2   8  17     1014.27     1101.44     89.25 o 
  -1   8  17      118.37       88.44     42.02 o 
   0   8  17       17.34        1.57     12.56 o 
   1   8  17       17.12        3.69     12.56 o 
   2   8  17      137.65      123.55     37.55 o 
   3   8  17      357.16      325.56     39.77 o 
  -4   9  17       22.64       16.80     30.23 o 
  -3   9  17        2.25        3.14     12.56 o 
  -2   9  17      532.81      516.15     57.71 o 
  -1   9  17      305.05      379.60     52.49 o 
   0   9  17      615.74      641.11     63.62 o 
   1   9  17      332.81      306.95     45.74 o 
   2   9  17      155.17      159.30     34.88 o 
  -3  10  17       82.80       71.55     29.61 o 
  -2  10  17       70.94       49.48     33.69 o 
  -1  10  17        0.51        0.00     13.11 o 
   0  10  17      660.44      656.71     62.52 o 
   1  10  17      780.33      774.73     65.77 o 
   2  10  17       12.73        1.65     12.56 o 
  -2  11  17       12.76       18.53     33.22 o 
  -1  11  17      116.09       96.77     32.36 o 
   0  11  17      192.89      155.63     35.74 o 
   1  11  17      161.62      147.53     31.34 o 
  -1  12  17      176.10      175.42     29.70 o 
   0  12  17      264.41      241.87     33.16 o 
  -5   0  18       92.47       81.13     30.00 o 
  -4   0  18       22.18       32.27     40.20 o 
  -3   0  18     4706.10     4735.55    269.89 o 
  -2   0  18      243.74      194.37     45.02 o 
  -1   0  18     1921.86     1943.91    125.89 o 
   0   0  18     2777.95     2878.87    173.96 o 
   1   0  18      946.25     1000.36     86.01 o 
   2   0  18      415.93      405.48     55.96 o 
   3   0  18      166.57      208.95     43.52 o 
  -5   1  18      540.45      459.21     51.90 o 
  -4   1  18      147.72      160.39     45.24 o 
  -3   1  18      151.58      177.75     46.66 o 
  -2   1  18     1000.95     1028.68     84.77 o 
  -1   1  18       16.61        3.61     12.56 o 
   0   1  18      136.25      132.98     42.34 o 
   1   1  18      896.17      896.30     79.71 o 
   2   1  18        7.79        2.83     12.56 o 
   3   1  18      187.60      198.67     43.44 o 
  -5   2  18       70.72       84.90     31.41 o 
  -4   2  18       29.19        2.75     12.56 o 
  -3   2  18       26.94        4.00     12.56 o 
  -2   2  18      282.09      312.17     51.15 o 
  -1   2  18     1550.21     1520.07    108.05 o 
   0   2  18     1447.92     1505.82    107.15 o 
   1   2  18     4784.67     4780.37    272.09 o 
   2   2  18      135.61      134.39     44.77 o 
   3   2  18      121.63      156.38     41.00 o 
  -5   3  18       80.10       53.80     36.36 o 
  -4   3  18      786.45      838.05     76.62 o 
  -3   3  18      193.69      245.80     51.14 o 
  -2   3  18      278.11      276.10     50.36 o 
  -1   3  18      562.29      555.32     63.84 o 
   0   3  18       75.93       30.16     43.35 o 
   1   3  18       47.77       28.51     50.81 o 
   2   3  18       69.84       94.95     44.14 o 
   3   3  18      980.83     1059.70     82.18 o 
  -5   4  18      493.08      468.46     47.57 o 
  -4   4  18      196.89      193.41     44.70 o 
  -3   4  18       68.55       51.44     43.90 o 
  -2   4  18      192.87      178.01     46.90 o 
  -1   4  18      233.71      230.19     47.92 o 
   0   4  18      114.17      174.20     45.71 o 
   1   4  18       36.19       32.90     40.91 o 
   2   4  18       43.40       27.09     48.29 o 
   3   4  18       38.74       26.23     32.43 o 
  -4   5  18      162.24      183.57     42.42 o 
  -3   5  18      357.20      407.63     56.27 o 
  -2   5  18      599.04      601.44     65.50 o 
  -1   5  18      241.25      262.80     49.89 o 
   0   5  18      436.29      467.91     58.56 o 
   1   5  18        0.06        0.00     14.21 o 
   2   5  18       41.95       26.15     46.57 o 
   3   5  18      400.37      366.28     44.49 o 
  -4   6  18        0.95        0.00     12.96 o 
  -3   6  18       18.29        3.93     12.56 o 
  -2   6  18       89.49      106.81     44.22 o 
  -1   6  18        0.25        0.00     14.21 o 
   0   6  18       51.16        3.46     12.56 o 
   1   6  18        0.12        2.83     12.56 o 
   2   6  18       97.66       94.09     38.80 o 
   3   6  18       46.80       51.99     28.74 o 
  -4   7  18       73.97       57.17     31.65 o 
  -3   7  18      474.82      438.33     54.32 o 
  -2   7  18     2500.68     2599.23    165.63 o 
  -1   7  18      107.94       75.95     42.10 o 
   0   7  18        5.83        3.93     12.56 o 
   1   7  18       37.30       30.23     37.69 o 
   2   7  18       12.72        2.43     12.56 o 
   3   7  18       33.03       16.18     28.98 o 
  -4   8  18      115.12       93.15     28.51 o 
  -3   8  18      418.42      410.54     49.91 o 
  -2   8  18        6.22        2.59     12.56 o 
  -1   8  18       65.16       30.78     38.32 o 
   0   8  18      720.10      745.17     70.71 o 
   1   8  18      279.90      288.84     45.97 o 
   2   8  18      187.53      181.00     35.90 o 
  -3   9  18      158.81      138.02     33.93 o 
  -2   9  18        1.53        0.00     12.88 o 
  -1   9  18      338.36      328.64     47.70 o 
   0   9  18      316.02      302.46     45.81 o 
   1   9  18       67.13       58.90     32.67 o 
   2   9  18        9.09        2.43     12.56 o 
  -3  10  18      212.99      176.54     31.98 o 
  -2  10  18      227.36      200.34     36.53 o 
  -1  10  18     1489.88     1411.99     98.13 o 
   0  10  18     1706.66     1659.73    109.62 o 
   1  10  18      900.21      937.59     71.39 o 
  -2  11  18       19.94       19.00     23.64 o 
  -1  11  18       26.87        2.51     12.56 o 
   0  11  18      303.13      332.81     40.24 o 
  -5   1  19       77.63       79.01     30.79 o 
  -4   1  19     1690.10     1677.89    118.97 o 
  -3   1  19      255.87      237.59     49.42 o 
  -2   1  19       21.61        3.93     12.56 o 
  -1   1  19       70.26       59.45     40.44 o 
   0   1  19      329.34      333.81     52.02 o 
   1   1  19      329.22      335.30     53.12 o 
   2   1  19       18.59        3.85     12.56 o 
   3   1  19      211.74      223.12     40.62 o 
  -5   2  19      506.23      475.80     48.04 o 
  -4   2  19       11.33        2.59     12.56 o 
  -3   2  19     2310.29     2491.80    160.73 o 
  -2   2  19      810.89      797.62     74.03 o 
  -1   2  19      179.17      131.65     43.91 o 
   0   2  19       28.58       27.56     49.39 o 
   1   2  19       32.22        4.16     12.56 o 
   2   2  19       35.43       27.17     48.69 o 
   3   2  19       28.73       21.67     38.71 o 
  -5   3  19      204.38      183.84     32.68 o 
  -4   3  19        0.16        0.00     13.58 o 
  -3   3  19        2.30        0.00     14.13 o 
  -2   3  19      395.20      414.34     57.14 o 
  -1   3  19      535.83      566.52     63.37 o 
   0   3  19      141.75      133.29     44.54 o 
   1   3  19      123.01      106.42     44.06 o 
   2   3  19       66.48       47.20     40.21 o 
   3   3  19      645.88      632.29     58.36 o 
  -4   4  19        5.61        2.28     12.56 o 
  -3   4  19       40.36       27.64     49.32 o 
  -2   4  19      246.92      267.36     50.75 o 
  -1   4  19      161.37      135.18     45.17 o 
   0   4  19       89.58       49.87     42.41 o 
   1   4  19       46.90       49.87     42.33 o 
   2   4  19     1422.41     1349.90    102.43 o 
   3   4  19       42.41       34.79     29.68 o 
  -4   5  19       13.10        3.30     12.56 o 
  -3   5  19        0.94        0.00     13.98 o 
  -2   5  19       86.70       90.55     43.04 o 
  -1   5  19      273.22      278.77     50.83 o 
   0   5  19       22.88        3.46     12.56 o 
   1   5  19       14.41        2.75     12.56 o 
   2   5  19      161.31      189.94     41.55 o 
   3   5  19        9.26       17.90     31.88 o 
  -4   6  19        6.77        0.00     12.25 o 
  -3   6  19      644.52      668.46     66.61 o 
  -2   6  19       40.33       60.23     40.99 o 
  -1   6  19      150.83      130.70     43.59 o 
   0   6  19      153.22      198.49     45.95 o 
   1   6  19       37.75       26.07     46.64 o 
   2   6  19      349.77      337.78     45.58 o 
  -4   7  19      172.53      140.62     33.07 o 
  -3   7  19        5.14        0.00     13.11 o 
  -2   7  19      250.24      245.44     46.59 o 
  -1   7  19       19.19        2.67     12.56 o 
   0   7  19      339.20      343.09     50.45 o 
   1   7  19        9.25        0.00     13.19 o 
   2   7  19      164.27      158.91     34.80 o 
  -3   8  19      210.58      180.93     39.67 o 
  -2   8  19       51.41       28.19     35.02 o 
  -1   8  19        0.18        0.00     13.35 o 
   0   8  19      246.99      194.77     41.56 o 
   1   8  19      162.05      143.75     40.61 o 
   2   8  19      963.44      935.39     69.75 o 
  -3   9  19        0.04        0.00     11.31 o 
  -2   9  19       31.06       21.04     37.61 o 
  -1   9  19      349.83      422.34     48.80 o 
   0   9  19      468.89      463.42     49.68 o 
   1   9  19      752.96      681.11     61.05 o 
  -2  10  19        3.65        1.73     12.56 o 
  -1  10  19      158.69      147.76     32.36 o 
   0  10  19       55.48       51.67     28.19 o 
   1  10  19       69.70       56.70     23.56 o 
  -4   0  20      404.51      432.45     52.58 o 
  -3   0  20     3335.72     3498.32    210.11 o 
  -2   0  20      308.80      322.16     52.57 o 
  -1   0  20       94.39       89.93     42.80 o 
   0   0  20     1143.29     1278.96     98.18 o 
   1   0  20      214.75      203.70     47.14 o 
   2   0  20       21.84        0.00     19.24 o 
   3   0  20      107.70       84.04     31.18 o 
  -4   1  20     1631.60     1699.05    115.03 o 
  -3   1  20      291.32      302.59     51.23 o 
  -2   1  20       19.87        2.83     12.56 o 
  -1   1  20      362.58      392.22     55.56 o 
   0   1  20      762.73      838.28     75.51 o 
   1   1  20     1342.63     1525.56    111.30 o 
   2   1  20      806.10      909.15     75.92 o 
   3   1  20      280.57      242.34     37.17 o 
  -4   2  20     1249.07     1233.71     96.17 o 
  -3   2  20     1205.82     1381.02    102.68 o 
  -2   2  20      939.28     1024.10     84.91 o 
  -1   2  20      447.80      381.38     55.57 o 
   0   2  20     1139.96     1271.16     96.05 o 
   1   2  20      855.81      846.26     76.00 o 
   2   2  20        0.79        0.00     13.27 o 
   3   2  20       14.57       18.85     33.69 o 
  -4   3  20      143.21      134.16     37.86 o 
  -3   3  20      180.76      199.06     46.11 o 
  -2   3  20       61.76       50.50     43.11 o 
  -1   3  20     1037.28     1080.14     87.60 o 
   0   3  20     1978.80     2141.27    140.17 o 
   1   3  20        7.79        0.00     14.13 o 
   2   3  20      160.84      165.74     40.69 o 
   3   3  20      110.07       77.13     28.28 o 
  -4   4  20       30.24       25.44     31.57 o 
  -3   4  20        0.22        0.00     13.58 o 
  -2   4  20      234.30      204.50     47.30 o 
  -1   4  20        5.85        0.00     14.29 o 
   0   4  20        3.58        0.00      9.89 o 
   1   4  20       81.02       31.10     38.72 o 
   2   4  20       77.02       78.85     36.52 o 
  -4   5  20       39.05       23.40     29.13 o 
  -3   5  20      182.54      157.42     41.32 o 
  -2   5  20      130.09      114.91     42.49 o 
  -1   5  20       82.43       60.31     41.00 o 
   0   5  20      171.26      119.48     43.44 o 
   1   5  20      553.04      619.48     62.27 o 
   2   5  20      647.17      662.39     60.56 o 
  -4   6  20        6.76        2.59     12.56 o 
  -3   6  20       22.16        3.30     12.56 o 
  -2   6  20      205.85      176.76     43.44 o 
  -1   6  20      200.14      165.68     43.44 o 
   0   6  20       17.13        2.51     12.56 o 
   1   6  20      111.18       90.56     37.46 o 
   2   6  20        1.70        0.00     11.94 o 
  -3   7  20      219.57      251.25     39.75 o 
  -2   7  20        0.82        2.36     12.56 o 
  -1   7  20      688.20      718.63     65.52 o 
   0   7  20      602.42      566.41     58.66 o 
   1   7  20      746.01      757.81     63.33 o 
   2   7  20        1.03        1.73     12.56 o 
  -3   8  20      445.13      385.85     46.54 o 
  -2   8  20      227.06      224.46     41.80 o 
  -1   8  20        5.99        0.00     12.72 o 
   0   8  20       77.41       71.31     33.53 o 
   1   8  20        4.76        0.00     11.62 o 
  -2   9  20       24.28        2.59     12.56 o 
  -1   9  20      135.24      143.35     33.15 o 
   0   9  20      567.99      531.21     51.27 o 
   1   9  20       15.54       33.69     32.67 o 
  -1  10  20        6.92        0.00     10.76 o 
  -4   1  21      312.45      288.95     45.50 o 
  -3   1  21       26.67       26.46     47.43 o 
  -2   1  21       11.79        3.85     12.56 o 
  -1   1  21      994.47     1065.40     88.38 o 
   0   1  21      541.84      585.17     63.13 o 
   1   1  21       91.42       47.67     40.60 o 
   2   1  21      626.86      590.14     59.38 o 
  -4   2  21       78.61       69.27     32.99 o 
  -3   2  21       63.56       86.31     44.53 o 
  -2   2  21       31.65       49.71     42.48 o 
  -1   2  21        1.43        0.00     14.29 o 
   0   2  21      321.53      331.76     51.71 o 
   1   2  21       83.88       73.04     40.29 o 
   2   2  21      451.97      416.40     48.90 o 
  -4   3  21        6.54        2.04     12.56 o 
  -3   3  21       41.01       29.53     36.75 o 
  -2   3  21      107.12       75.48     41.78 o 
  -1   3  21      299.49      373.31     54.22 o 
   0   3  21      140.54      149.24     43.67 o 
   1   3  21       14.03        2.75     12.56 o 
   2   3  21       10.67        0.00     12.41 o 
  -4   4  21      395.73      337.14     44.33 o 
  -3   4  21      123.65      105.33     38.64 o 
  -2   4  21     1611.60     1641.48    114.84 o 
  -1   4  21     2481.20     2518.07    160.96 o 
   0   4  21       46.91       40.21     44.21 o 
   1   4  21       21.43        3.53     12.56 o 
   2   4  21       22.76        2.83     12.56 o 
  -4   5  21       52.35       47.67     26.39 o 
  -3   5  21      144.91      131.10     37.00 o 
  -2   5  21        4.61        2.51     12.56 o 
  -1   5  21      338.41      431.11     54.46 o 
   0   5  21      408.66      417.98     52.27 o 
   1   5  21      322.81      323.60     45.74 o 
   2   5  21     1015.09     1011.23     74.56 o 
  -3   6  21       35.20       24.11     30.00 o 
  -2   6  21      665.06      668.44     64.34 o 
  -1   6  21       11.77        0.00     13.19 o 
   0   6  21        0.14        0.00      9.19 o 
   1   6  21       50.45       37.93     32.35 o 
   2   6  21      228.06      219.06     33.55 o 
  -3   7  21       62.48       50.34     27.88 o 
  -2   7  21      118.71       91.35     33.77 o 
  -1   7  21        0.85        0.00     12.64 o 
   0   7  21      112.47      114.59     34.79 o 
   1   7  21      291.56      255.86     36.23 o 
  -2   8  21      235.68      236.18     38.42 o 
  -1   8  21      195.70      203.08     35.59 o 
   0   8  21        8.87        0.00      8.24 o 
   1   8  21      109.73      121.74     26.63 o 
  -1   9  21       63.62       69.97     25.92 o 
   0   9  21       11.84        2.20     12.56 o 
  -4   0  22      132.78      184.59     35.03 o 
  -3   0  22      180.35      153.58     40.30 o 
  -2   0  22       13.21        0.00     19.08 o 
  -1   0  22       75.93       31.65     39.35 o 
   0   0  22      633.92      725.68     68.73 o 
   1   0  22       12.89        3.53     12.56 o 
   2   0  22      744.18      641.60     64.67 o 
  -4   1  22      264.70      253.65     41.57 o 
  -3   1  22      659.73      680.39     67.32 o 
  -2   1  22      384.20      398.38     53.68 o 
  -1   1  22        4.38        2.67     12.56 o 
   0   1  22        1.09        0.00      9.66 o 
   1   1  22        3.35        0.00     13.35 o 
   2   1  22       29.37       35.42     30.23 o 
  -4   2  22       76.84       46.81     30.00 o 
  -3   2  22       70.17       42.41     36.20 o 
  -2   2  22      527.69      553.72     60.14 o 
  -1   2  22      372.02      402.77     54.38 o 
   0   2  22       11.86        1.49     12.56 o 
   1   2  22      273.38      297.95     45.73 o 
   2   2  22      276.32      275.65     40.08 o 
  -4   3  22       39.47       31.10     26.54 o 
  -3   3  22       31.81        3.22     12.56 o 
  -2   3  22        4.75        2.59     12.56 o 
  -1   3  22      363.78      414.24     56.19 o 
   0   3  22       56.73       74.21     37.85 o 
   1   3  22       63.79       63.61     35.26 o 
   2   3  22        1.80        0.00     11.46 o 
  -3   4  22      114.53      123.94     34.95 o 
  -2   4  22      286.11      313.91     46.83 o 
  -1   4  22       43.51        2.51     12.56 o 
   0   4  22       37.29       38.24     54.34 o 
   1   4  22      203.23      170.24     37.32 o 
   2   4  22       22.29       18.61     33.29 o 
  -3   5  22      168.50      184.76     37.39 o 
  -2   5  22     2534.62     2489.28    154.72 o 
  -1   5  22       34.19        3.30     12.56 o 
   0   5  22       30.61        2.83     12.56 o 
   1   5  22       38.97       35.97     30.63 o 
  -3   6  22        1.19        0.00     11.31 o 
  -2   6  22        3.06        2.04     12.56 o 
  -1   6  22      299.63      276.29     41.33 o 
   0   6  22        0.68        0.00      8.56 o 
   1   6  22       20.21       21.12     26.23 o 
  -2   7  22      395.04      364.17     46.93 o 
  -1   7  22       21.43       18.69     33.37 o 
   0   7  22      142.44      128.66     30.71 o 
  -1   8  22       52.04       52.85     25.13 o 
   0   8  22       15.66       12.72     32.82 o 
  -3   1  23      358.69      410.02     47.55 o 
  -2   1  23      153.01       91.67     38.02 o 
  -1   1  23      379.15      429.27     53.21 o 
   0   1  23        4.78        0.00      9.34 o 
   1   1  23      368.41      410.81     47.39 o 
  -3   2  23       22.55        2.91     12.56 o 
  -2   2  23        0.12        2.36     12.56 o 
  -1   2  23      139.55      107.45     39.43 o 
   0   2  23      192.02      173.53     39.04 o 
   1   2  23       14.10        2.04     12.56 o 
  -3   3  23        9.31        1.96     12.56 o 
  -2   3  23     1178.46     1152.01     86.55 o 
  -1   3  23      307.07      318.80     46.20 o 
   0   3  23      254.72      251.03     41.01 o 
   1   3  23        3.24        0.00     11.94 o 
  -3   4  23      676.04      588.67     57.98 o 
  -2   4  23        0.26        0.00     12.48 o 
  -1   4  23        7.08        0.00     12.72 o 
   0   4  23        3.70        2.04     12.56 o 
   1   4  23       95.53       77.99     28.90 o 
  -3   5  23      133.44      146.89     29.14 o 
  -2   5  23      736.34      726.16     62.47 o 
  -1   5  23      313.63      323.29     42.59 o 
   0   5  23      171.91      159.94     33.31 o 
   1   5  23      302.07      278.28     38.11 o 
  -2   6  23        1.77        0.00     11.31 o 
  -1   6  23       66.02       68.56     28.51 o 
   0   6  23        1.26        1.73     12.56 o 
  -1   7  23      268.34      220.65     35.83 o 
  -3   0  24      100.75       78.38     29.06 o 
  -2   0  24       18.31       25.21     31.57 o 
  -1   0  24      555.07      560.01     55.67 o 
   0   0  24      122.55      136.75     35.82 o 
   1   0  24      515.86      459.22     47.97 o 
  -3   1  24       14.90        2.59     12.56 o 
  -2   1  24      485.17      446.09     50.47 o 
  -1   1  24       16.63        0.00     12.49 o 
   0   1  24      180.84      156.33     35.11 o 
   1   1  24       27.19        2.51     12.56 o 
  -3   2  24        0.07        1.73     12.56 o 
  -2   2  24      517.02      533.56     55.12 o 
  -1   2  24       78.97       97.07     42.64 o 
   0   2  24      101.60       88.20     30.95 o 
   1   2  24        3.65        1.73     12.56 o 
  -2   3  24        2.11        0.00     11.86 o 
  -1   3  24      161.83      145.56     36.45 o 
   0   3  24       93.04       64.95     28.75 o 
  -2   4  24       22.76        1.81     12.56 o 
  -1   4  24       15.17        2.75     12.56 o 
   0   4  24      104.88       95.74     28.12 o 
  -2   5  24       43.06       29.37     25.05 o 
  -1   5  24        1.51        0.00     11.23 o 
   0   5  24       16.53        0.94     12.56 o 
  -2   1  25        6.75        2.51     12.56 o 
  -1   1  25       91.21      108.62     30.63 o 
   0   1  25      377.74      326.05     39.93 o 
  -2   2  25        0.04        1.65     12.56 o 
  -1   2  25       89.25       67.70     28.04 o 
   0   2  25      104.71      124.88     27.41 o 
  -1   3  25        2.84        1.73     12.56 o 
                                                 
